# Supplementary material for: Niche-directed evolution modulates genome architecture in freshwater Planctomycetes
Source: ISME J. 2019 Jan 4;13(4):1056–71. doi: 10.1038/s41396-018-0332-5 (PMC6461901; doi:10.1038/s41396-018-0332-5)
Supplement: Supplementary file 3 — Extended data [file 41396_2018_332_MOESM3_ESM.xlsx]

## Sheet: MAGs_features
GENOME_ID	Taxonomy	Estimated_Genome_Size (nt)	Recovered_Genome_Length (nt)	Completeness (%)	GC (%)	Number_of_contings	Total_CDS	Median_CDS	Mean_CDS	Total_TRNA	Median_tRNA	Mean_tRNA	Coding_Density (%)	Noncoding_Density (%)	Median_Intergenic_Spacer (nt)	Mean_Intergenic_Spacer (nt)	Maximum_Intergenic_Distance (nt)	NUM_FEATURES_USED (for calculating intergenic distance)	Negative_overlaps (%)	Zero_Overlaps(%)	Positive_Overlaps (%)	Proteome clustering coefficient (at 50% Identity)	Proteome clustering coefficient (at 90% Identity)	Number_SIGMA_Factors	Number_Rhodopsins	Number_Signal_Transduction_Domains	Number Histidine-Kinase-A_Domains	Number GGDEF_Domains	Number PAS_Domains	Number PP2C_Domains	STOP-TAG (%)	STOP-TAA (%)	STOP-TGA (%)	Defense_mechanism_Count	COG_Signal_Trans_Count	Phage_Protein_Count	Transposases_Count	CheckM marker_lineage	Redundancy (%)
RH-20APR16-plancto3	Vodnikaceae	4.35835e+06	4273196	97.85	52.459	18	3201	331	392.95	46	75	76.67	88.96	11	92	146.008	3879	3233	10.67	0.9	88.43	1.8744	0.1874	16	0	1	0	1	0	0	18.62	33.18	48.2	74	74	1	4	Planctomycetes	0.2
ZH-3NOV15-plancto2	Planctomycetacia_diverse	5.86601e+06	5784050	96.68	53.774	259	4546	315	358.49	41	75	78.44	87.82	12	112	162.754	3376	4330	11.32	1.5	87.18	2.7937	0.396	27	0	2	0	1	1	0	26.15	28.16	45.69	99	95	1	8	Planctomycetes	1.95
TH-plancto1	Planctomycetacia_diverse	5.27986e+06	5032269	95.12	59.458	198	3933	311	366.07	46	75	77.41	88.25	12	107	156.28	2070	3783	8.8	1.14	90.06	2.9748	0.5085	35	0	1	0	1	0	0	27.08	27.59	45.33	79	88	1	1	Planctomycetes	0.2
ZE-3NOV15-plancto1	Planctomycetacia_diverse	5.04109e+06	4751782	93.95	55.285	252	3679	315	375.06	36	74	77.03	90.55	9	63	129.553	1893	3467	14.74	1.33	83.93	3.0171	0.4077	25	1	1	0	1	0	0	32.24	31.94	35.82	95	66	2	13	Planctomycetes	0.33
ZE-3NOV15-plancto5	Vodnikaceae	3.1205e+06	2751881	87.27	69.57	166	2242	314	358.4	35	75	77.43	91.53	8	58	110.477	2107	2112	15.49	1.14	83.37	1.3381	0.3122	14	0	1	0	1	0	0	14.72	3.79	81.49	52	81	2	2	Planctomycetes	1.04
ZE-17MAR17-plancto121	Nixeaceae	3.6183e+06	3200451	86.78	43.965	191	2614	307	354.22	32	74	75.94	92.39	7.61	52	99.1652	2958	2458	10.8669	1.4652	87.6679	1.7215	0.1913	22	0	15	8	3	1	3	18.59	59.49	21.92	57	61	1	1	Planctomycetes	1.89
ZE-17MAR17-plancto114	Vodnikaceae	3.36959e+06	2896297	85	51.696	226	2267	316	358.84	31	75	77.74	90.04	9.96	86	139.211	2376	2073	10.2317	0.917	88.8514	1.191	0.1323	15	0	13	10	1	1	1	17.78	33.88	48.35	48	60	1	0	Planctomycetes	1.11
ZH-3NOV15-plancto1	Planctomycetacia_diverse	5.53535e+06	4812112	84.9	60.194	342	3678	330.5	379.42	32	75.5	78.84	91.08	9	82	127.352	2535	3370	8.28	0.89	90.83	3.2626	0.571	16	0	2	0	1	1	0	26.16	18.49	55.36	66	61	1	3	Planctomycetes	2.34
ZH-13MAY13-plancto74	Nemodlikiaceae	3.77705e+06	3247557	84.64	60.261	68	2598	321.5	372.38	47	75	77.13	90.76	9.24	70	116.406	2160	2580	17.0609	1.7449	81.1943	1.1547	0.2694	23	0	15	11	3	1	0	9.28	16.9	73.83	65	59	1	0	Planctomycetes	1.56
ZH-13MAY13-plancto70	Nemodlikiaceae	2.25188e+06	1908973	83.45	57.232	193	1624	290.5	332.97	21	75	77.43	90.54	9.46	67	124.348	2757	1454	13.9711	1.3765	84.6524	1.6626	0.2463	13	1	7	5	1	0	1	25.31	29.99	44.7	30	42	0	1	Planctomycetes	1.56
ZE-17MAR17-plancto68	Nemodlikiaceae	3.7608e+06	3170210	82.29	60.273	145	2587	311	363.74	39	75	76.69	91.41	8.59	68	109.714	2160	2482	17.8557	1.8944	80.2499	1.3529	0.116	24	0	14	11	3	0	0	9.55	16.74	73.71	64	62	1	0	Planctomycetes	2.38
ZH-13MAY13-plancto13	Nemodlikiaceae	4.0798e+06	3346512	81.28	62.681	113	2727	321	365.66	46	75	77.13	91.39	8.61	56	108.321	1906	2662	16.723	2.0669	81.2101	1.5768	0.2934	28	1	13	8	3	2	0	12.65	21.27	66.08	63	63	1	2	Planctomycetes	0.91
ZE-17MAR17-plancto46	Nemodlikiaceae	3.42249e+06	2811270	81.18	58.211	110	2398	307.5	356.09	44	75	77.16	93.3	6.7	40	80.7115	1490	2334	20.1886	1.8003	78.0111	1.7515	0.3753	26	0	9	6	3	0	0	11.84	25.19	62.97	67	59	1	0	Planctomycetes	1.17
RH-20APR16-plancto2	Vodnikaceae	4.17364e+06	3497220	81.12	65.427	92	2622	341.5	395.99	38	75	77.34	90.79	9	87	125.453	1579	2569	13.12	1.4	85.48	2.7079	0.3051	14	0	0	0	0	0	0	11.02	11.75	77.23	80	84	1	2	Planctomycetes	3.19
ZH-3NOV15-plancto5	Vodnikaceae	2.82842e+06	2293678	80.51	56.811	176	1887	305	349	26	75	76.85	91.23	9	74	115.757	2616	1738	13.82	1.15	85.03	0.424	0.053	12	0	1	0	0	0	1	25.23	32.27	42.5	32	61	1	4	Planctomycetes	0.72
ZH-3NOV15-plancto3	Vodnikaceae	2.63897e+06	1999041	75.16	59.424	157	1656	307.5	350.89	30	75	76.1	91.41	9	70	112.341	2386	1530	13.93	1.57	84.5	1.2681	0.4227	8	1	1	0	1	0	0	24.03	29.89	46.07	29	54	1	0	Planctomycetes	0.78
AMD-plancto1	Nixeaceae	4.81011e+06	3545158	72.98	44.471	239	2708	329	378.9	27	75	78.37	92.34	8	56	108.749	1707	2498	10.13	1.8	88.07	2.4003	0.0739	21	0	2	0	1	0	1	17.47	60.67	21.86	75	62	1	2	Planctomycetes	0.98
RH-20APR16-plancto4	Planctomycetacia_diverse	5.479e+06	3936355	70.35	58.466	371	3157	297	337.77	31	75	77.16	87.06	13	125	180.726	2327	2819	7.1	0.71	92.19	2.1223	0.6652	23	0	1	0	1	0	0	28.73	28.25	43.02	68	75	0	6	Planctomycetes	2.08
ZE-17MAR17-plancto70	Vodnikaceae	4.00562e+06	2845198	70.05	57.959	100	2436	305.5	350.84	45	75	77.29	92.24	7.76	42	92.6576	1668	2384	19.6391	1.9303	78.4305	1.601	0.3284	26	0	9	6	3	0	0	12.11	25.53	62.36	66	62	1	1	Planctomycetes	1.38
ZH-13MAY13-plancto44	Nemodlikiaceae	3.87052e+06	2446808	62.97	58.488	240	2121	289	340.2	28	74	77.46	92.94	7.06	44	90.5432	1405	1910	19.9057	1.9906	78.1037	2.1216	0.33	16	0	11	7	3	1	0	10.23	22.68	67.09	47	56	1	0	Planctomycetes	0.39
ZH-3NOV15-plancto7	Vodnikaceae	3.23598e+06	2030952	62.68	67.661	222	1687	300	340.99	22	74	75.82	91.51	8	66	115.896	2511	1488	14.46	1.28	84.26	2.4303	0.4742	7	0	1	0	1	0	0	17.9	9.25	72.85	45	50	1	6	Planctomycetes	0.13
RH-20APR16-plancto1	Planctomycetacia_diverse	5.99064e+06	3773320	62.25	54.807	350	3032	287	337.24	33	75	77.52	86.82	13	129	183.15	2250	2716	8.77	1.1	90.13	1.6821	0.2309	21	0	1	0	1	0	0	24.24	28.27	47.49	72	86	1	3	Planctomycetes	1.17
ZE-3NOV15-plancto2	Planctomycetacia_diverse	7.01764e+06	4431054	61.5	53.94	493	3428	291	337.11	34	74.5	76.88	86.76	13	131	197.511	3683	2971	9.16	1.21	89.63	2.7421	0.6709	32	0	0	0	0	0	0	26.72	24.5	48.77	70	100	1	3	Planctomycetes	2.6
ZH-3NOV15-plancto4	Planctomycetacia_diverse	4.89029e+06	2964139	60.14	52.262	301	2360	305.5	347.01	23	75	78.22	89.07	11	100	155.645	2373	2083	11.43	0.34	88.23	1.2288	0.2966	15	0	1	0	1	0	0	5.64	32.42	61.95	47	44	0	3	Planctomycetes	0.78
ZE-3NOV15-plancto3	Vodnikaceae	3.21677e+06	2074042	59.06	67.085	234	1609	319	368.03	22	74	76.5	91.86	8	73	120.755	2246	1399	14.45	1.5	84.05	6.3393	1.8024	9	0	1	0	1	0	0	10.25	6.59	83.16	39	48	0	0	Planctomycetes	8.4
ZE-3NOV15-plancto6	Vodnikaceae	3.45478e+06	2013460	57.75	66.967	214	1630	300	347.86	32	74.5	77.31	90.68	9	72	129.528	2938	1450	15.67	1.59	82.75	1.3497	0.184	8	0	1	0	1	0	0	19.26	8.77	71.96	35	55	0	2	Planctomycetes	0.91
ZH-13MAY13-plancto113	Nixeaceae	3.46152e+06	2006160	57.73	43.409	216	1649	296	336.85	22	75	76.95	92.77	7.23	50	99.6564	3226	1456	10.8591	1.512	87.6289	0.9096	0	14	0	12	7	3	0	2	19.35	59.43	21.22	33	48	1	0	Planctomycetes	0.39
RH-20APR16-plancto5	Nixeaceae	6.06108e+06	3433602	56.65	59.647	135	2633	316	375.69	35	74	76.71	89.19	11	90	146.514	2130	2534	12.55	1.07	86.38	3.646	0.4558	20	0	0	0	0	0	0	12.42	18.95	68.63	61	44	0	1	Planctomycetes	0
ZE-3NOV15-plancto4	Planctomycetacia_diverse	5.59658e+06	3188947	56.57	54.737	361	2456	304	347.36	16	75	79.19	88.13	12	124	179.298	2505	2112	8.62	1.18	90.19	1.8322	0.1629	17	0	1	0	1	0	0	13.6	31.72	54.68	58	49	0	4	Planctomycetes	0.72
ZH-3NOV15-plancto6	Planctomycetacia_diverse	4.46768e+06	2199616	49.17	55.558	264	1704	317	364.91	15	75	77.07	91.41	9	61	129.873	2196	1456	14.3	0.82	84.88	0.8216	0.1174	8	1	1	0	1	0	0	33.69	31.34	34.98	38	35	1	5	Planctomycetes	0.13
AMD-plancto2	Nemodlikiaceae	2.38527e+06	1142946	47.73	60.144	83	1014	290	343.06	22	75	77.77	94.29	6	37	68.4428	1094	954	20.67	1.89	77.44	0.789	0.1972	10	0	0	0	0	0	0	10.06	29.59	60.36	21	26	0	0	Planctomycetes	0.39
RH-20APR16-plancto6	Vodnikaceae	4.06744e+06	1932465	47.14	67.664	168	1540	307	359.48	23	75	77.17	90.56	9	68	130.77	4267	1396	16.27	1.22	82.51	2.4675	0.7143	6	0	1	0	1	0	0	18.31	9.94	71.75	46	49	1	4	Planctomycetes	0.78
RH-20APR16-plancto9	Nemodlikiaceae	2.34611e+06	1066979	44.71	59.74	46	868	322.5	377.76	23	76	80	95.03	5	33	62.7231	1352	846	22.37	1.66	75.98	0.8065	0.3456	10	0	0	0	0	0	0	9.56	25	65.44	22	25	0	0	Planctomycetes	1.69
ZH-3NOV15-plancto10	Vodnikaceae	2.6904e+06	1144657	42.38	51.845	156	875	307	347.22	13	75	78	90.71	9	85.5	145.322	2628	733	10.25	1.78	87.98	0.9143	0.2286	5	0	1	0	1	0	0	17.6	33.83	48.57	15	22	0	0	Planctomycetes	0.39
TE-plancto3	Nemodlikiaceae	2.57597e+06	1010577	39.18	60.04	89	850	301	356.81	14	80	80.43	94.05	6	33	77.5781	2077	776	22.45	1.68	75.87	0.1176	0	6	0	0	0	0	0	0	8.35	28.47	63.18	13	19	0	0	Planctomycetes	0.13
ZE-3NOV15-plancto7	Vodnikaceae	4.07864e+06	1507384	36.91	68.353	122	1167	326	375.68	11	74	77.09	91.67	8	77	118.723	2143	1058	14.47	0.66	84.86	2.1422	0.3428	6	0	0	0	0	0	0	9.68	4.63	85.69	35	35	0	0	Planctomycetes	0.13
RH-20APR16-plancto8	Nemodlikiaceae	2.12627e+06	801629	36.77	53.953	87	706	295.5	329.21	10	75	78.1	91.74	8	68	105.234	2862	630	17.81	2.07	80.13	2.5496	1.6997	7	0	0	0	0	0	0	8.64	45.33	46.03	19	17	1	0	Planctomycetes	2.47
ZH-3NOV15-plancto8	Nixeaceae	4.71608e+06	1742361	36.62	52.548	239	1373	300	344.95	18	74	75.11	90.87	9	61	138.022	2329	1153	14.93	1.65	83.42	2.9133	0.2185	8	0	1	0	1	0	0	24.84	39.26	35.91	24	32	2	1	Planctomycetes	0.88
TE-plancto1	Vodnikaceae	4.79979e+06	1747218	36.26	67.672	202	1365	324	366.61	9	74	77.44	92.1	8	72	117.664	1529	1174	16.2	1.02	82.78	1.2454	0.1465	10	0	0	0	0	0	0	9.23	5.93	84.84	34	28	0	3	Planctomycetes	0.39
TH-plancto2	Nemodlikiaceae	2.63618e+06	900520	34.16	60.111	82	790	293	340.94	13	75	77.77	93.61	6	38	79.6828	1535	723	21.05	1.39	77.56	0.5063	0.3797	9	0	0	0	0	0	0	8.23	29.75	62.03	11	19	1	0	Planctomycetes	0
RH-20APR16-plancto11	Nemodlikiaceae	2.72403e+06	896888	32.26	61.297	105	755	294	343.3	9	73	75.33	92.58	7	49	101.018	1081	660	16.24	2.58	81.18	1.7219	0.2649	4	0	1	0	1	0	0	14.7	22.78	62.52	17	14	0	1	Planctomycetes	2.02
TE-plancto2	Nixeaceae	4.23476e+06	1316588	31.09	56.993	151	1037	309	359.52	9	73	76.11	91.39	9	70	126.721	1723	896	13.3	0.78	85.92	0.8679	0.0964	9	0	1	0	0	0	1	15.24	30.09	54.68	27	25	0	0	Planctomycetes	0
TE-plancto4	Nemodlikiaceae	1.48333e+06	397829	26.82	67.95	46	360	283.5	324.63	6	74	75.83	93.92	6	31.5	75.5938	910	321	19.69	3.12	77.19	0.2778	0	0	0	0	0	0	0	0	7.5	1.67	90.83	11	5	0	0	Planctomycetes	0
RH-20APR16-plancto12	Nemodlikiaceae	2.74487e+06	708729	25.03	60.002	86	612	307.5	345.29	12	78.5	81.25	94.49	6	36	72.5911	1135	539	22.3	1.86	75.84	8.8235	4.4118	13	0	0	0	0	0	0	10.78	25.49	63.73	23	21	0	0	Planctomycetes	3.06
ZH-3NOV15-plancto11	Planctomycetacia_diverse	3.44991e+06	852818	24.72	55.779	86	684	303	355.45	3	83	81.33	91.84	8	55	115.854	2841	602	14.48	2	83.53	0.1462	0	5	0	0	0	0	0	0	31.87	29.24	38.89	15	11	0	2	Planctomycetes	0
RH-20APR16-plancto10	Planctomycetacia_diverse	4.13375e+06	1010315	24.25	52.486	140	822	283	322.79	10	74.5	80.7	88.48	12	96	168.263	2584	693	12.43	0.29	87.28	0.4866	0.1217	8	0	1	0	1	0	0	8.27	31.51	60.22	18	14	0	1	Planctomycetes	0.78
RH-20APR16-plancto13	Nemodlikiaceae	2.37325e+06	550857	23.03	52.324	70	480	298	332.8	8	82	82	94.1	6	50	77.8158	1509	419	20.81	2.39	76.79	3.9583	0.8333	6	0	0	0	0	0	0	7.08	44.58	48.33	8	19	0	0	Planctomycetes	0.78
RH-20APR16-plancto7	Planctomycetacia_diverse	6.81328e+06	1536254	22.46	60.191	218	1224	287	332.24	10	75	79.6	87.38	13	151	190.873	1870	1017	8.56	1.38	90.06	1.3889	0.3268	12	0	0	0	0	0	0	18.3	14.95	66.75	27	30	1	2	Planctomycetes	0.39
TH-plancto3	Nemodlikiaceae	1.73975e+06	385180	22.14	66.286	45	323	293	349.51	9	75	79.67	92.88	7	40	95.5296	3358	288	17.42	2.79	79.79	0	0	2	0	0	0	0	0	0	7.74	3.72	88.54	12	6	0	0	Planctomycetes	0
ZH-3NOV15-plancto13	Nemodlikiaceae	2.36266e+06	500748	20.8	62.016	58	410	305	349	7	74	75.43	91.88	8	69	113.24	962	360	13.93	1.11	84.96	0.9756	0	2	0	0	0	0	0	0	11.22	25.61	63.17	8	11	0	1	Planctomycetes	1.86
ZH-3NOV15-plancto9	Planctomycetacia_diverse	8.43842e+06	1401179	16.54	55.178	209	1123	252	320.15	10	74.5	77.9	87.35	13	121	191.819	2510	925	10.71	1.08	88.2	1.6028	0.1781	9	0	0	0	0	0	0	25.11	21.28	53.61	21	29	1	3	Planctomycetes	0.39
ZH-3NOV15-plancto16	Nemodlikiaceae	2.06931e+06	341643	16.51	59.93	49	305	267	318.36	7	74	76.86	92.9	7	51	92.2738	1827	264	18.25	2.28	79.47	0.3279	0	4	0	0	0	0	0	0	9.51	26.56	63.93	7	9	0	0	Planctomycetes	0
ZE-3NOV15-plancto8	Nixeaceae	5.90391e+06	963941	15.95	45.104	148	772	288	331.55	7	75	76.43	92.24	8	59	118.582	3460	632	9.67	1.9	88.43	7.2539	4.1451	5	0	1	0	1	0	0	16.58	60.36	23.06	11	14	0	1	Planctomycetes	2.31
ZH-3NOV15-plancto15	Nemodlikiaceae	2.67891e+06	429269	15.46	53.301	64	357	306	336.24	6	73.5	73.83	94.57	5	36	77.9599	1597	300	19.06	3.68	77.26	14.0056	3.3613	4	0	0	0	0	0	0	8.12	40.34	51.54	5	5	1	0	Planctomycetes	3.52
RE-20APR16-plancto1	Vodnikaceae	3.91149e+06	574203	14.63	52.115	84	467	258	308.38	6	73	73.17	88.79	11	90	165.447	1805	390	10.03	0.77	89.2	2.7837	0	3	0	0	0	0	0	0	17.13	33.19	49.68	10	6	0	0	Planctomycetes	0.34
ZH-3NOV15-plancto14	Nemodlikiaceae	3.16022e+06	448287	14.13	62.95	51	372	299	350.39	4	81	80.75	93.05	7	43	95.8	1177	326	19.69	2.77	77.54	1.0753	0.5376	1	0	1	0	1	0	0	14.52	18.01	67.47	7	9	0	0	Planctomycetes	0.39
ZH-3NOV15-plancto12	Nixeaceae	4.33634e+06	539811	12.4	46.359	79	438	284	332.79	5	75	74.2	92.51	7	40	110.399	2587	367	13.66	2.46	83.88	0.2283	0	2	0	0	0	0	0	0	20.09	52.51	27.4	2	9	2	0	Planctomycetes	0.39
ZH-3NOV15-plancto17	Nemodlikiaceae	2.77382e+06	322745	11.59	58.406	46	277	277	328.14	3	75	77.33	91.03	9	44	123.727	1977	235	19.66	0.43	79.91	1.083	0	0	0	1	0	1	0	0	16.97	22.74	60.29	14	10	0	0	Planctomycetes	0.39
ZE-3NOV15-plancto9	Nixeaceae	6.17405e+06	670502	10.86	54.459	96	524	297	352.45	8	75	77.12	90.57	9	78	144.671	2098	438	14.19	0.46	85.35	1.7176	1.3359	7	0	1	0	0	0	1	16.41	32.06	51.53	13	12	0	0	Planctomycetes	0
RH-20APR16-plancto14	Nemodlikiaceae	2.42649e+06	252840	10.42	51.145	33	200	316	360.62	4	74	73.75	95.63	4	24	64.6725	1984	172	26.32	1.17	72.51	2	1.5	2	0	0	0	0	0	0	13.5	31	55.5	9	1	0	0	Planctomycetes	0

## Sheet: Public_Metagenomes
SRA accession number	Locale	Habitat type
This study	Rimov Reservoir	Lake/Reservoir
This study	Rimov Reservoir	Lake/Reservoir
This study	Lake Zürich	Lake/Reservoir
This study	Lake Zürich	Lake/Reservoir
This study	Lake Zürich 2013 Epi	Lake/Reservoir
This study	Lake Zürich 2013 Hypo	Lake/Reservoir
This study	Lake Zürich 2017 Epi	Lake/Reservoir
SRR948448	Lake Lanier	Lake/Reservoir
SRR948334	Lake Lanier	Lake/Reservoir
SRR948284	Lake Lanier	Lake/Reservoir
SRR948155	Lake Lanier	Lake/Reservoir
SRR947737	Lake Lanier	Lake/Reservoir
SRR4198832	Tous Reservoir	Lake/Reservoir
SRR4198666	Tous Reservoir	Lake/Reservoir
SRR407620	Trout Bog Lake	Lake/Reservoir
SRR3987092	Lake Mendota	Lake/Reservoir
SRR3986826	Lake Mendota	Lake/Reservoir
SRR3986259	Lake Mendota	Lake/Reservoir
SRR398181	Trout Bog Lake	Lake/Reservoir
SRR398176	Trout Bog Lake	Lake/Reservoir
SRR398171	Trout Bog Lake	Lake/Reservoir
SRR3184743	Klamath-Iron Gate Dam	Lake/Reservoir
SRR3184741	Klamath-Iron Gate Dam	Lake/Reservoir
SRR3184740	Klamath-Iron Gate Dam	Lake/Reservoir
SRR3184739	Klamath-Iron Gate Dam	Lake/Reservoir
SRR3184738	Klamath-Iron Gate Dam	Lake/Reservoir
SRR3184737	Klamath-Copco Reservoir	Lake/Reservoir
SRR3184736	Klamath-Copco Reservoir	Lake/Reservoir
SRR3184732	Lake Houston	Lake/Reservoir
SRR3184731	Lake Houston	Lake/Reservoir
SRR3184730	Lake Houston	Lake/Reservoir
SRR3184723	Dexter Reservoir	Lake/Reservoir
SRR3184722	Dexter Reservoir	Lake/Reservoir
SRR3184721	Dexter Reservoir	Lake/Reservoir
SRR3184720	Dexter Reservoir	Lake/Reservoir
SRR3184719	Dexter Reservoir	Lake/Reservoir
SRR3184718	Dexter Reservoir	Lake/Reservoir
SRR3184717	Dexter Reservoir	Lake/Reservoir
SRR3184716	Dexter Reservoir	Lake/Reservoir
SRR3184715	Dexter Reservoir	Lake/Reservoir
SRR3184714	Dexter Reservoir	Lake/Reservoir
SRR3184713	Dexter Reservoir	Lake/Reservoir
SRR3184712	Dexter Reservoir	Lake/Reservoir
SRR3184711	Dexter Reservoir	Lake/Reservoir
SRR3184710	Dexter Reservoir	Lake/Reservoir
SRR3184709	Dexter Reservoir	Lake/Reservoir
SRR3184708	Dexter Reservoir	Lake/Reservoir
SRR3184707	Dexter Reservoir	Lake/Reservoir
SRR3184706	Lake Houston	Lake/Reservoir
SRR3184705	Lake Houston	Lake/Reservoir
SRR3184704	Lake Houston	Lake/Reservoir
SRR1522974	Lake Poraquê	Lake/Reservoir
SRR1522973	Lake Ananá	Lake/Reservoir
SRR1522971	Manacapuru Great Lake	Lake/Reservoir
SRR1522964	Lake Preto	Lake/Reservoir
SRR1173821	Amadorio Reservoir	Lake/Reservoir
SRR078855	Yellowstone Lake	Lake/Reservoir
ERR833513	Lake Gatun	Lake/Reservoir
ERR358549	Lake Mendota	Lake/Reservoir
ERR358546	Damariscotta Lake	Lake/Reservoir
ERR358545	Damariscotta Lake	Lake/Reservoir
ERR358544	Lake Vättern	Lake/Reservoir
ERR358543	Lake Ekoln	Lake/Reservoir
SRR3184744	Klamath-Iron Gate Dam	Lake/Reservoir
SRR3098772	Kalamas River	River
SRR3098764	Kalamas River	River
SRR3098779	Kalamas River	River
SRR3098769	Kalamas River	River
SRR3098759	Kalamas River	River
SRR3098776	Kalamas River	River
SRR3098767	Kalamas River	River
SRR3098756	Kalamas River	River
SRR3098775	Kalamas River	River
SRR1786279	Amazon River	River
SRR1786281	Amazon River	River
SRR1786608	Amazon River	River
SRR1786616	Amazon River	River
SRR1787940	Amazon River	River
SRR1787943	Amazon River	River
SRR1788318	Amazon River	River
SRR1790487	Amazon River	River
SRR1790489	Amazon River	River
SRR1790644	Amazon River	River
SRR1790646	Amazon River	River
SRR1790647	Amazon River	River
SRR1790676	Amazon River	River
SRR1790678	Amazon River	River
SRR1790679	Amazon River	River
SRR1790680	Amazon River	River
SRR1792674	Amazon River	River
SRR1792852	Amazon River	River
SRR1793861	Amazon River	River
SRR1793862	Amazon River	River
SRR1796116	Amazon River	River
SRR1796118	Amazon River	River
SRR1796234	Amazon River	River
SRR1796236	Amazon River	River
SRR1515032	Amazon Purus River	River
SRR1514963	Amazon Solimoes River	River
SRR1518285	Amazon Urucu River	River
ERR1726987	Daisy Lake	Sediment
ERR1726993	Daisy Lake	Sediment
SRR2989655	Lake Mahoney	Sediment
SRR5468420	Prairie Pothole Lake	Sediment
SRR5468423	Prairie Pothole Lake	Sediment
SRR5468427	Prairie Pothole Lake	Sediment
SRR5468431	Prairie Pothole Lake	Sediment
SRR5468433	Prairie Pothole Lake	Sediment
SRR5468437	Prairie Pothole Lake	Sediment
SRR5468425	Prairie Pothole Lake	Sediment
SRR5468422	Prairie Pothole Lake	Sediment
SRR5468428	Prairie Pothole Lake	Sediment
SRR5468432	Prairie Pothole Lake	Sediment
SRR5468435	Prairie Pothole Lake	Sediment
SRR5468441	Prairie Pothole Lake	Sediment
SRR5468424	Prairie Pothole Lake	Sediment
SRR5468426	Prairie Pothole Lake	Sediment
SRR5468430	Prairie Pothole Lake	Sediment
SRR5468434	Prairie Pothole Lake	Sediment
SRR5468436	Prairie Pothole Lake	Sediment
SRR5468439	Prairie Pothole Lake	Sediment
SRR6262230	East River Aquifer	Sediment
SRR6262251	East River Aquifer	Sediment
SRR6262255	East River Aquifer	Sediment
SRR6448456	East River Aquifer	Sediment
SRR6448461	East River Aquifer	Sediment
SRR5535863	Lake Michigan	Sediment
SRR5535864	Lake Michigan	Sediment
SRR5535867	Lake Michigan	Sediment
SRR5535870	Lake Michigan	Sediment
SRR5535883	Lake Michigan	Sediment
SRR5535884	Lake Michigan	Sediment
SRR5535887	Lake Michigan	Sediment
SRR5535888	Lake Michigan	Sediment
SRR6481365	Lake Kivu	Sediment
SRR6481371	Lake Kivu	Sediment
SRR6481338	Lake Kivu	Sediment
SRR6481359	Lake Kivu	Sediment
SRR6481372	Lake Kivu	Sediment
SRR1022348	Fish Pond	Sediment
SRR3960505	Bathypelagic	Marine
SRR3960572	Bathypelagic	Marine
SRR3960574	Bathypelagic	Marine
SRR3960575	Bathypelagic	Marine
SRR3960576	Bathypelagic	Marine
SRR3960577	Bathypelagic	Marine
SRR3960578	Bathypelagic	Marine
SRR3960579	Bathypelagic	Marine
SRR3960580	Bathypelagic	Marine
SRR3960581	Bathypelagic	Marine
SRR3960684	Bathypelagic	Marine
SRR3961047	Bathypelagic	Marine
SRR3961604	Bathypelagic	Marine
SRR3961906	Bathypelagic	Marine
SRR3961935	Bathypelagic	Marine
SRR3961936	Bathypelagic	Marine
SRR3962293	Bathypelagic	Marine
SRR3962467	Bathypelagic	Marine
SRR3962468	Bathypelagic	Marine
SRR3962508	Bathypelagic	Marine
SRR3962680	Bathypelagic	Marine
SRR3962771	Bathypelagic	Marine
SRR3962772	Bathypelagic	Marine
SRR3962773	Bathypelagic	Marine
SRR3962777	Bathypelagic	Marine
SRR3963449	Bathypelagic	Marine
SRR3963456	Bathypelagic	Marine
SRR3963457	Bathypelagic	Marine
SRR3963458	Bathypelagic	Marine
SRR3963498	Bathypelagic	Marine
SRR3963571	Bathypelagic	Marine
SRR3963599	Bathypelagic	Marine
SRR3963622	Bathypelagic	Marine
SRR3963658	Bathypelagic	Marine
SRR3963804	Bathypelagic	Marine
SRR3963805	Bathypelagic	Marine
SRR3963982	Bathypelagic	Marine
SRR3964650	Bathypelagic	Marine
SRR3965585	Bathypelagic	Marine
SRR3965586	Bathypelagic	Marine
SRR3965592	Bathypelagic	Marine
SRR3965647	Bathypelagic	Marine
SRR3965676	Bathypelagic	Marine
SRR3965758	Bathypelagic	Marine
SRR3965809	Bathypelagic	Marine
SRR3965873	Bathypelagic	Marine
SRR3965874	Bathypelagic	Marine
SRR3965875	Bathypelagic	Marine
SRR3966130	Bathypelagic	Marine
SRR3967025	Bathypelagic	Marine
SRR3967319	Bathypelagic	Marine
SRR3967558	Bathypelagic	Marine
SRR3967690	Bathypelagic	Marine
SRR3967699	Bathypelagic	Marine
SRR3967700	Bathypelagic	Marine
SRR3967905	Bathypelagic	Marine
SRR3968060	Bathypelagic	Marine
SRR3968061	Bathypelagic	Marine
SRR3968062	Bathypelagic	Marine
SRR3968063	Bathypelagic	Marine
SRR3968770	Bathypelagic	Marine
SRR3968777	Bathypelagic	Marine
ERR598950	Deep chlorophyll maximum	Marine
ERR315856	Deep chlorophyll maximum	Marine
ERR594315	Deep chlorophyll maximum	Marine
ERR599073	Deep chlorophyll maximum	Marine
ERR315859	Deep chlorophyll maximum	Marine
ERR599094	Deep chlorophyll maximum	Marine
ERR318618	Deep chlorophyll maximum	Marine
ERR599061	Deep chlorophyll maximum	Marine
ERR598975	Deep chlorophyll maximum	Marine
ERR598974	Deep chlorophyll maximum	Marine
ERR598949	Deep chlorophyll maximum	Marine
ERR599145	Deep chlorophyll maximum	Marine
ERR598977	Deep chlorophyll maximum	Marine
ERR599013	Deep chlorophyll maximum	Marine
ERR599002	Deep chlorophyll maximum	Marine
ERR599026	Deep chlorophyll maximum	Marine
ERR598972	Deep chlorophyll maximum	Marine
ERR598990	Deep chlorophyll maximum	Marine
ERR598982	Deep chlorophyll maximum	Marine
ERR594294	Deep chlorophyll maximum	Marine
ERR599017	Deep chlorophyll maximum	Marine
ERR599133	Deep chlorophyll maximum	Marine
ERR594321	Deep chlorophyll maximum	Marine
ERR599040	Deep chlorophyll maximum	Marine
ERR594336	Deep chlorophyll maximum	Marine
ERR599046	Deep chlorophyll maximum	Marine
ERR599027	Deep chlorophyll maximum	Marine
ERR599027	Deep chlorophyll maximum	Marine
ERR598965	Deep chlorophyll maximum	Marine
ERR599042	Deep chlorophyll maximum	Marine
ERR599081	Deep chlorophyll maximum	Marine
ERR598962	Deep chlorophyll maximum	Marine
ERR598952	Deep chlorophyll maximum	Marine
ERR599014	Deep chlorophyll maximum	Marine
ERR598961	Deep chlorophyll maximum	Marine
ERR598957	Deep chlorophyll maximum	Marine
ERR594304	Deep chlorophyll maximum	Marine
ERR598948	Deep chlorophyll maximum	Marine
ERR599032	Deep chlorophyll maximum	Marine
ERR598995	Deep chlorophyll maximum	Marine
ERR598942	Deep chlorophyll maximum	Marine
ERR598987	Deep chlorophyll maximum	Marine
ERR599087	Deep chlorophyll maximum	Marine
ERR599100	Deep chlorophyll maximum	Marine
ERR598996	Deep chlorophyll maximum	Marine
ERR598986	Deep chlorophyll maximum	Marine
ERR599021	Mesopelagic	Marine
ERR598947	Mesopelagic	Marine
ERR599044	Mesopelagic	Marine
ERR599005	Mesopelagic	Marine
ERR599000	Mesopelagic	Marine
ERR599124	Mesopelagic	Marine
ERR599008	Mesopelagic	Marine
ERR599072	Mesopelagic	Marine
ERR598999	Mesopelagic	Marine
ERR598980	Mesopelagic	Marine
ERR599115	Mesopelagic	Marine
ERR598985	Mesopelagic	Marine
ERR599166	Mesopelagic	Marine
ERR599047	Mesopelagic	Marine
ERR598964	Mesopelagic	Marine
ERR598944	Mesopelagic	Marine
ERR599143	Epipelagic	Marine
ERR599144	Epipelagic	Marine
ERR599145	Epipelagic	Marine
ERR599146	Epipelagic	Marine
ERR599147	Epipelagic	Marine
ERR599148	Epipelagic	Marine
ERR599149	Epipelagic	Marine
ERR599150	Epipelagic	Marine
ERR599151	Epipelagic	Marine
ERR599152	Epipelagic	Marine
ERR599153	Epipelagic	Marine
ERR599154	Epipelagic	Marine
ERR599155	Epipelagic	Marine
ERR599156	Epipelagic	Marine
ERR599157	Epipelagic	Marine
ERR599158	Epipelagic	Marine
ERR599159	Epipelagic	Marine
ERR599160	Epipelagic	Marine
ERR599161	Epipelagic	Marine
ERR599162	Epipelagic	Marine
ERR599163	Epipelagic	Marine
ERR599164	Epipelagic	Marine
ERR599165	Epipelagic	Marine
ERR599166	Epipelagic	Marine
ERR599167	Epipelagic	Marine
ERR599168	Epipelagic	Marine
ERR599169	Epipelagic	Marine
ERR599170	Epipelagic	Marine
ERR599171	Epipelagic	Marine
ERR599172	Epipelagic	Marine
ERR599173	Epipelagic	Marine
ERR599174	Epipelagic	Marine
ERR599175	Epipelagic	Marine
ERR599176	Epipelagic	Marine

## Sheet: Public_Genomes_used
Accesion ID	Organism name	Bioproject	Biosample	Isolation source
AANZ00000000	Blastopirellula marina DSM 3645	PRJNA13488	SAMN02436112	Brackish water
AYTS00000000	Candidatus Brocadia caroliniensis	PRJNA228949	SAMN04504644	Wastewater plant
LAQJ00000000	Candidatus Brocadia fulgida	PRJNA263557	SAMN03103757	Bioreactor enrichment culture
JZEK00000000	Candidatus Brocadia sinica	PRJNA274364	SAMN03372521	Wastewater treatment plant
BAFN00000000	Candidatus Brocadia sinica JPN1	PRJDB103	SAMD00036619	Wastewater treatment plant
MJUW00000000	Candidatus Brocadia sp. 40	PRJNA344009	SAMN05817826	Lab-scale membrane bioreactor
BAFH00000000	Candidatus Jettenia caeni	PRJDB68	SAMD00036615	Bioreactor enrichment culture
AMCF00000000	Candidatus Kuenenia stuttgartiensis enrichment culture clone CH1	PRJNA167262	SAMN02981447	Wastewater treatment plant
AMCG00000000	Candidatus Kuenenia stuttgartiensis enrichment culture clone RU1	PRJNA168041	SAMN02981448	Bioreactor enrichment culture
JRYO00000000	Candidatus Scalindua brodae	PRJNA262561	SAMN03083676	Bioreactor enrichment culture
MAYW00000000	Candidatus Scalindua sp. BSI-1	PRJNA327439	SAMN05368398	Seawater
CP017641	Fuerstia marisgermanicae	PRJNA341581	SAMN05726332	Marine
CBXA000000000	Gemmata massiliana	PRJEB621	_	Hospital water
ABGO00000000	Gemmata obscuriglobus UQM 2246	PRJNA20997	SAMN02436172	Water of edge of dam-Australia
CP011271	Gemmata sp. SH-PL17	PRJNA277747	SAMN03417852	Sugar beet rhizosphere
ABCE00000000	Gimesia maris DSM 8797	PRJNA15662	SAMN02436120	Marine
CP002353	Isosphaera pallida ATCC 43644	PRJNA32825	SAMN00138929	Algal mat from Kah-nee-tah hot spring
CP019082	Paludisphaera borealis	PRJNA354242	SAMN06044225	Sphagnum peat bog
AP012338	Phycisphaera mikurensis NBRC 102666	PRJDB46	SAMD00061032	Marine alga
LJTR00000000	Phycisphaerae bacterium SG8_4	PRJNA270657	SAMN03994179	Sulfate-rich zone estuary sediments
LJVF00000000	Phycisphaerae bacterium SM1_79	PRJNA270657	SAMN03994191	Sulfate-methane transisition zone estuary sediments
LJUC00000000	Phycisphaerae bacterium SM23_30	PRJNA270657	SAMN03994196	Sulfate-methane transisition zone estuary sediments
LJUF00000000	Phycisphaerae bacterium SM23_33	PRJNA270657	SAMN03994199	Sulfate-methane transisition zone estuary sediments
LVBB00000000	Phycisphaerales bacterium Planc_01	PRJNA284316	SAMN03837558	Cellulose-degrading anaerobic digesters
CP011272	Pirellula sp. SH-Sr6A	PRJNA277747	SAMN03417851	Sugar beet rhizosphere
CP001848	Pirellula staleyi DSM 6068	PRJNA29845	SAMN00120219	Freshwater
FOQD00000000	Planctomicrobium piriforme	PRJEB17351	SAMN05421753	Soil
LSTH00000000	Planctomyces sp. SCGC AG-212-M04	PRJNA311679	SAMN04490957	Soil
CP011270	Planctomyces sp. SH-PL14	PRJNA277747	SAMN03417854	Soil
CP011273	Planctomyces sp. SH-PL62	PRJNA277747	SAMN03417853	Soil
LSSZ00000000	Planctomycetaceae bacterium SCGC AG-212-D15	PRJNA311679	SAMN04490948	Soil
LSTD00000000	Planctomycetaceae bacterium SCGC AG-212-F19	PRJNA311679	SAMN04490953	Soil
MKTT00000000	Planctomycetales bacterium 71-10	PRJNA279279	SAMN05660562	Thiocyanate stock bioreactor
LIZP00000000	Planctomycetes bacterium DG_20	PRJNA270657	SAMN03994140	Sediment metagenome
LIZR00000000	Planctomycetes bacterium DG_23	PRJNA270657	SAMN03994142	Sediment metagenome
LJMZ00000000	Planctomycetes bacterium DG_58	PRJNA270657	SAMN03994150	Sediment metagenome
MHXP00000000	Planctomycetes bacterium GWA2_39_15	PRJNA288027	SAMN04313930	Subsurface water
MHXQ00000000	Planctomycetes bacterium GWA2_40_7	PRJNA288027	SAMN04313929	Subsurface water
MHXR00000000	Planctomycetes bacterium GWA2_50_13	PRJNA288027	SAMN04314181	Subsurface water
MHXS00000000	Planctomycetes bacterium GWB2_41_19	PRJNA288027	SAMN04314190	Subsurface water
MHXT00000000	Planctomycetes bacterium GWC2_39_26	PRJNA288027	SAMN04313932	Subsurface water
MHXU00000000	Planctomycetes bacterium GWC2_45_44	PRJNA288027	SAMN04313934	Subsurface water
MHXV00000000	Planctomycetes bacterium GWC2_49_10	PRJNA288027	SAMN04314299	Subsurface water
MHXW00000000	Planctomycetes bacterium GWE2_41_14	PRJNA288027	SAMN04314215	Subsurface water
MHXX00000000	Planctomycetes bacterium GWF2_39_10	PRJNA288027	SAMN04314220	Subsurface water
MHXY00000000	Planctomycetes bacterium GWF2_40_8	PRJNA288027	SAMN04314227	Subsurface water
MHXZ00000000	Planctomycetes bacterium GWF2_41_51	PRJNA288027	SAMN04313931	Subsurface water
MHYA00000000	Planctomycetes bacterium GWF2_42_9	PRJNA288027	SAMN04313933	Subsurface water
MHYB00000000	Planctomycetes bacterium GWF2_50_10	PRJNA288027	SAMN04313928	Subsurface water
MHYC00000000	Planctomycetes bacterium RBG_13_44_8b	PRJNA288027	SAMN04314294	Sediment metagenome
MHYD00000000	Planctomycetes bacterium RBG_13_46_10	PRJNA288027	SAMN04314288	Sediment
MHYE00000000	Planctomycetes bacterium RBG_13_50_24	PRJNA288027	SAMN04314289	Sediment
MHYF00000000	Planctomycetes bacterium RBG_13_60_9	PRJNA288027	SAMN04313997	Sediment
MHYG00000000	Planctomycetes bacterium RBG_13_62_9	PRJNA288027	SAMN04313998	Sediment
MHYH00000000	Planctomycetes bacterium RBG_13_63_9	PRJNA288027	SAMN04313691	Sediment
MHYI00000000	Planctomycetes bacterium RBG_16_41_13	PRJNA288027	SAMN04313738	Sediment
MHYJ00000000	Planctomycetes bacterium RBG_16_43_13	PRJNA288027	SAMN04313744	Sediment
MHYK00000000	Planctomycetes bacterium RBG_16_55_9	PRJNA288027	SAMN04314046	Sediment
MHYL00000000	Planctomycetes bacterium RBG_16_59_8	PRJNA288027	SAMN04314055	Sediment
MHYM00000000	Planctomycetes bacterium RBG_16_64_10	PRJNA288027	SAMN04313752	Sediment
MHYN00000000	Planctomycetes bacterium RBG_16_64_12	PRJNA288027	SAMN04313719	Sediment
MHYO00000000	Planctomycetes bacterium RBG_19FT_COMBO_48_8	PRJNA288027	SAMN04314059	Sediment
MHYP00000000	Planctomycetes bacterium RIFCSPHIGHO2_02_FULL_38_41	PRJNA288027	SAMN04316161	Subsurface water
MHYQ00000000	Planctomycetes bacterium RIFCSPHIGHO2_02_FULL_40_12	PRJNA288027	SAMN04315466	Subsurface water
MHYR00000000	Planctomycetes bacterium RIFCSPHIGHO2_02_FULL_50_42	PRJNA288027	SAMN04315391	Subsurface water
MHYS00000000	Planctomycetes bacterium RIFCSPHIGHO2_02_FULL_52_58	PRJNA288027	SAMN04315542	Subsurface water
MHYT00000000	Planctomycetes bacterium RIFCSPHIGHO2_12_39_6	PRJNA288027	SAMN04314078	Subsurface water
MHYU00000000	Planctomycetes bacterium RIFCSPHIGHO2_12_42_15	PRJNA288027	SAMN04314079	Subsurface water
MHYV00000000	Planctomycetes bacterium RIFCSPHIGHO2_12_FULL_51_37	PRJNA288027	SAMN04315627	Subsurface water
MHYW00000000	Planctomycetes bacterium RIFCSPHIGHO2_12_FULL_52_36	PRJNA288027	SAMN04315572	Subsurface water
MHYX00000000	Planctomycetes bacterium RIFCSPLOWO2_02_FULL_50_16	PRJNA288027	SAMN04316047	Subsurface water
MHYY00000000	Planctomycetes bacterium RIFCSPLOWO2_12_38_17	PRJNA288027	SAMN04313795	Subsurface water
MHYZ00000000	Planctomycetes bacterium RIFCSPLOWO2_12_FULL_39_13	PRJNA288027	SAMN04315858	Subsurface water
MHZA00000000	Planctomycetes bacterium RIFCSPLOWO2_12_FULL_40_19	PRJNA288027	SAMN04315911	Subsurface water
MHZB00000000	Planctomycetes bacterium RIFCSPLOWO2_12_FULL_50_35	PRJNA288027	SAMN04315805	Subsurface water
MHZC00000000	Planctomycetes bacterium RIFOXYB12_FULL_42_10	PRJNA288027	SAMN04316213	Subsurface water
MHZD00000000	Planctomycetes bacterium RIFOXYC2_FULL_41_27	PRJNA288027	SAMN04316180	Subsurface water
MHZE00000000	Planctomycetes bacterium RIFOXYD12_FULL_42_12	PRJNA288027	SAMN04316239	Subsurface water
MHZF00000000	Planctomycetes bacterium RIFOXYD2_FULL_41_16	PRJNA288027	SAMN04314698	Subsurface water
MEEY00000000	Planctomycetes bacterium SCN 63-9	PRJNA279279	SAMN03652474	Cyanide and thiocyanate bioreactor
LJTY00000000	Planctomycetes bacterium SM23_25	PRJNA270657	SAMN03994192	Sulfate-methane transisition zone estuary sediments
LJUE00000000	Planctomycetes bacterium SM23_32	PRJNA270657	SAMN03994198	Sulfate-methane transisition zone estuary sediments
LJUT00000000	Planctomycetes bacterium SM23_65	PRJNA270657	SAMN03994212	Sulfate-methane transisition zone estuary sediments
NC_014148	Planctopirus limnophila DSM 3776	PRJNA224116	SAMN02598463	Freshwater
NZ_LYDR00000000	Planctopirus sp. JC280	PRJNA224116	SAMN04904265	Sediment
BX119912	Rhodopirellula baltica SH 1	PRJNA413	SAMEA3138332	Marine
AMCW00000000	Rhodopirellula baltica SH28	PRJNA174069	SAMN02261078	Sediment
AMWG00000000	Rhodopirellula baltica SWK14	PRJNA63491	SAMN02261084	Marine algae surface
AFAR00000000	Rhodopirellula baltica WH47	PRJNA63253	SAMN00713600	Sediment
ANMO00000000	Rhodopirellula europaea 6C	PRJNA182223	SAMN02261079	Marine
ANOF00000000	Rhodopirellula europaea SH398	PRJNA182224	SAMN02261080	Marine
LECT00000000	Rhodopirellula islandica	PRJNA253007	SAMN02866107	Marine
ANOG00000000	Rhodopirellula maiorica SM1	PRJNA182719	SAMN02261082	Marine
ANOH00000000	Rhodopirellula sallentina SM41	PRJNA182226	SAMN02261081	Marine
ANOQ00000000	Rhodopirellula sp. SWK7	PRJNA182911	SAMN02261083	Marine
LWSJ00000000	Roseimaritima ulvae	PRJNA269223	SAMN03253104	Algal surface, marine
AEIC00000000	Rubinisphaera brasiliensis DSM 5305	PRJNA47863	SAMN00103628	Water from a salt pit
NZ_LWSK00000000	Rubripirellula obstinata	PRJNA224116	SAMN03252601	Algal surface, marine
AHZR00000000	Schlesneria paludicola DSM 18645	PRJNA82977	SAMN02469369	Acidic peat soil
AGRX00000000	Singulisphaera acidiphila DSM 18658	PRJNA52461	SAMN02232051	Sphagnum peat
FSRB00000000	Singulisphaera sp. GP187	PRJEB18215	SAMN05444166	Sphagnum peat
AIAB00000000	Zavarzinella formosa DSM 19928	PRJNA83145	SAMN02469381	Soil

## Sheet: Phylogenetic_markers
marker-ID	ID	Description	amad_mag1	amad_mag2	Blastopirellula-marina-DSM-3645	Candidatus-Brocadia-fulgida	Candidatus-Brocadia-sinica	Candidatus-Brocadia-sinica-JPN1	Candidatus-Brocadia-sp-40	Candidatus-Jettenia-caeni	Candidatus-Kuenenia-stuttgartiensis	Candidatus-Scalindua-brodae	Candidatus-Scalindua-sp-BSI-1	Fuerstia-marisgermanicae	Gemmata-obscuriglobus-UQM-2246	Gemmata-sp.-IIL30	Gemmata-sp-SH-PL17	Gimesia-maris-DSM-8797	Isosphaera-pallida-ATCC-43644	Paludisphaera-borealis	Phycisphaerae-bacterium-SG8-4	Phycisphaerae-bacterium-SM1-79	Phycisphaerae-bacterium-SM23-30	Phycisphaerae-bacterium-SM23-33	Phycisphaerales-bacterium-Planc-01	Phycisphaera-mikurensis-NBRC-102666	Phycisphaera-mikurensis-NBRC	Pirellula-sp-SH-Sr6A	Pirellula-staleyi-DSM-6068	Planctomycetes-curated10-Planctomycetes-bacterium-GWC2-39-26.GBK	Planctomycetes-curated11-Planctomycetes-bacterium-GWF2-39-10.GBK	Planctomycetes-curated12-Planctomycetes-bacterium-RBG-13-63-9.GBK	Planctomycetes-curated13-Planctomycetes-bacterium-RBG-16-41-13.GBK	Planctomycetes-curated14-Planctomycetes-bacterium-RBG-16-64-10.GBK	Planctomycetes-curated15-Planctomycetes-bacterium-RBG-16-64-12.GBK	Planctomycetes-curated16-Planctomycetes-bacterium-RIFCSPHIGHO2-02-FULL-38-41.GBK	Planctomycetes-curated17-Planctomycetes-bacterium-RIFCSPHIGHO2-02-FULL-50-42.GBK	Planctomycetes-curated18-Planctomycetes-bacterium-RIFCSPHIGHO2-02-FULL-52-58.GBK	Planctomycetes-curated19-Planctomycetes-bacterium-RIFCSPHIGHO2-12-39-6.GBK	Planctomycetes-curated1-Planctomycetaceae-bacterium-SCGC-AG-212-D15.GBK	Planctomycetes-curated20-Planctomycetes-bacterium-RIFCSPHIGHO2-02-FULL-40-12.GBK	Planctomycetes-curated21-Planctomycetes-bacterium-RIFCSPHIGHO2-12-42-15.GBK	Planctomycetes-curated22-Planctomycetes-bacterium-RIFCSPHIGHO2-12-FULL-52-36.GBK	Planctomycetes-curated23-Planctomycetes-bacterium-RIFCSPLOWO2-02-FULL-50-16.GBK	Planctomycetes-curated24-Planctomycetes-bacterium-RIFCSPLOWO2-12-FULL-40-19.GBK	Planctomycetes-curated25-Planctomycetes-bacterium-RIFCSPLOWO2-12-FULL-50-35.GBK	Planctomycetes-curated26-Planctomycetes-bacterium-RIFOXYB12-FULL-42-10.GBK	Planctomycetes-curated27-Planctomycetes-bacterium-RIFOXYC2-FULL-41-27.GBK	Planctomycetes-curated28-Planctomycetes-bacterium-RIFOXYD12-FULL-42-12.GBK
p0000	TIGR00422	valS: valine--tRNA ligase	1	1	1	1	1	1	0	1	1	1	1	1	1	1	1	1	1	1	0	1	0	1	1	1	1	1	1	0	1	1	1	1	1	1	1	0	0	0	1	0	0	1	1	1	0	0	0
p0001	TIGR00484	EF-G: translation elongation factor G	1	1	1	1	1	1	1	1	1	1	1	1	1	1	1	1	1	1	1	1	1	1	1	1	1	1	1	1	0	1	1	0	1	1	1	1	0	0	1	1	1	1	1	1	0	0	1
p0002	TIGR01241	FtsH_fam: ATP-dependent metallopeptidase HflB	0	1	1	1	1	1	1	1	1	1	1	1	1	1	1	1	1	1	1	0	1	1	1	1	1	1	1	1	0	1	1	0	1	1	1	1	1	1	0	1	1	1	0	1	1	1	0
p0003	TIGR02386	rpoC_TIGR: DNA-directed RNA polymerase, beta' subunit	1	1	1	1	1	1	1	1	1	1	1	1	1	1	1	1	1	1	0	1	0	0	1	1	1	1	1	1	1	1	1	0	1	1	1	1	0	0	1	0	1	1	1	1	0	0	0
p0004	TIGR00485	EF-Tu: translation elongation factor Tu	1	1	1	1	1	1	1	1	1	1	1	1	1	1	1	1	1	1	1	0	1	1	1	1	1	1	1	0	0	1	1	0	1	0	1	1	0	0	1	0	1	1	1	1	1	0	1
p0005	TIGR00392	ileS: isoleucine--tRNA ligase	1	1	1	1	1	1	1	1	1	1	1	1	1	1	1	1	1	0	1	1	1	1	1	1	1	1	1	1	1	0	0	0	0	1	0	1	0	0	0	1	1	0	0	0	0	0	0
p0006	TIGR00435	cysS: cysteine--tRNA ligase	1	0	1	1	1	1	1	1	1	1	1	1	1	1	1	1	1	1	1	0	1	1	1	1	1	1	1	0	0	1	1	0	1	0	0	0	1	0	1	0	0	1	1	1	0	0	0
p0007	TIGR01060	eno: phosphopyruvate hydratase	1	0	1	1	1	1	1	1	1	1	1	1	1	1	1	1	1	1	1	1	1	0	1	1	1	1	1	0	0	0	1	0	1	0	1	1	1	0	1	0	1	1	1	1	1	0	0
p0008	TIGR00414	serS: serine--tRNA ligase	1	1	1	1	1	1	1	1	1	1	1	1	1	1	1	1	1	1	1	0	1	1	1	1	1	1	1	0	1	0	1	0	0	1	1	1	0	0	1	0	0	0	1	0	0	0	0
p0009	TIGR00959	ffh: signal recognition particle protein	1	1	1	1	1	1	1	1	1	1	1	1	1	1	1	1	1	1	0	0	0	1	1	1	1	1	1	1	1	1	1	0	1	1	1	0	1	0	1	1	0	1	1	1	0	1	0
p0010	TIGR02013	rpoB: DNA-directed RNA polymerase, beta subunit	1	1	1	1	1	1	1	1	1	1	1	1	1	1	1	1	1	1	1	1	1	1	1	1	1	1	1	1	1	1	1	0	1	1	1	1	1	0	1	1	0	1	1	1	0	1	0
p0011	TIGR00344	alaS: alanine--tRNA ligase	1	0	1	1	1	1	1	1	1	1	1	1	1	1	1	1	1	1	1	0	1	1	1	1	1	1	1	0	0	1	1	0	1	1	1	1	1	0	1	0	1	1	1	1	1	1	0
p0012	TIGR00884	guaA_Cterm: GMP synthase (glutamine-hydrolyzing), C-terminal domain	0	1	1	1	1	1	1	1	1	1	1	1	1	1	1	1	1	1	1	1	0	1	1	1	1	1	1	0	0	0	0	0	1	1	0	0	0	1	0	1	0	1	1	0	0	1	0
p0013	TIGR00337	PyrG: CTP synthase	1	0	1	1	1	1	1	1	1	1	1	1	1	1	1	1	1	1	0	0	0	1	1	1	1	1	1	1	0	0	1	0	0	1	1	1	1	0	1	1	1	1	1	1	1	1	0
p0014	COG0112	GlyA: Glycine/serine hydroxymethyltransferase	1	0	1	1	1	1	1	1	1	1	1	1	1	1	1	1	1	1	1	1	0	0	1	1	1	1	1	0	0	0	0	1	1	1	1	1	1	0	1	1	1	1	1	1	0	0	0
p0015	TIGR02350	prok_dnaK: chaperone protein DnaK	1	1	1	1	1	1	1	1	1	1	1	1	1	1	1	1	1	1	1	0	0	1	1	1	1	1	1	1	1	1	1	1	1	1	1	1	0	0	1	1	1	1	1	1	1	1	0
p0016	TIGR01063	gyrA: DNA gyrase, A subunit	1	1	1	1	1	1	1	1	1	1	1	1	1	1	1	1	1	1	0	0	0	1	1	1	1	1	1	0	1	1	1	1	0	0	0	1	1	0	0	0	1	1	0	0	0	0	0
p0017	TIGR01059	gyrB: DNA gyrase, B subunit	1	0	1	1	1	1	1	1	1	1	1	1	1	1	1	1	1	1	1	0	1	1	1	1	1	1	1	1	0	0	1	0	1	0	1	1	0	0	1	0	1	1	1	1	0	0	1
p0018	COG0126	Pgk: 3-phosphoglycerate kinase	0	1	1	1	1	1	1	1	1	1	1	1	1	1	1	1	1	1	1	0	1	0	1	1	1	1	0	1	1	1	1	0	0	1	1	1	1	0	1	0	1	1	1	1	1	1	0
p0019	TIGR00630	uvra: excinuclease ABC subunit A	1	0	1	1	1	1	1	1	1	1	1	1	1	1	1	1	1	1	1	1	1	0	1	1	1	1	1	0	1	0	1	1	1	1	1	0	1	0	1	0	1	1	1	1	1	0	1
p0020	TIGR00418	thrS: threonine--tRNA ligase	1	0	1	1	1	1	1	1	1	1	1	1	1	1	1	1	1	1	1	0	1	1	1	1	1	1	1	0	1	1	1	1	0	1	1	1	0	0	1	1	0	1	1	1	1	1	0
p0021	TIGR00631	uvrb: excinuclease ABC subunit B	0	0	1	1	1	1	1	1	1	1	1	1	1	1	1	1	1	1	1	1	1	0	1	1	1	1	1	0	0	1	0	1	1	0	0	0	0	0	0	0	1	1	0	1	1	0	0
p0022	TIGR03797	NHLM_micro_ABC2: NHLM bacteriocin system ABC transporter, ATP-binding protein	1	1	1	1	1	1	1	1	1	1	1	1	1	1	1	1	1	1	0	0	0	0	1	0	0	1	1	1	1	1	1	0	1	1	1	1	1	1	1	0	1	1	1	1	1	1	0
p0023	TIGR00487	IF-2: translation initiation factor IF-2	1	1	1	1	1	1	1	1	1	1	1	1	1	1	1	1	1	1	0	0	0	0	1	1	1	1	1	1	1	0	0	0	0	1	1	0	1	0	1	0	1	1	1	1	0	0	0
p0024	TIGR01534	GAPDH-I: glyceraldehyde-3-phosphate dehydrogenase, type I	0	0	1	1	1	1	1	1	1	1	1	1	1	1	1	1	1	1	1	0	1	1	1	1	1	1	1	1	1	1	1	0	1	1	1	1	0	0	0	0	1	1	1	1	0	1	1
p0025	TIGR01525	ATPase-IB_hvy: heavy metal translocating P-type ATPase	1	0	1	1	1	1	1	1	1	1	1	1	1	1	1	1	1	1	0	1	0	1	0	1	1	1	1	0	1	0	1	0	1	0	0	1	0	0	1	0	0	1	1	1	0	0	0
p0026	TIGR02349	DnaJ_bact: chaperone protein DnaJ	1	1	1	1	1	1	1	1	1	1	1	1	1	1	1	1	1	1	1	0	1	1	1	1	1	1	1	1	1	1	1	1	1	1	1	1	1	0	1	1	1	0	1	1	1	1	0
p0027	TIGR00396	leuS_bact: leucine--tRNA ligase	1	0	1	1	1	1	1	1	1	1	1	1	1	1	1	1	1	1	0	0	1	1	1	1	0	1	1	0	0	0	1	0	1	1	1	0	0	0	1	0	1	1	1	1	0	0	0
p0028	TIGR01135	glmS: glutamine-fructose-6-phosphate transaminase (isomerizing)	0	1	1	1	1	1	1	1	1	1	1	1	1	1	1	1	1	1	0	0	1	1	1	1	1	1	1	0	0	1	1	1	1	1	1	0	1	1	1	1	0	1	1	1	0	0	0
p0029	TIGR01302	IMP_dehydrog: inosine-5'-monophosphate dehydrogenase	1	1	1	1	1	1	1	1	1	1	1	1	1	1	1	1	1	1	1	1	1	1	1	1	1	1	1	0	0	0	1	1	1	1	1	0	0	0	1	0	0	1	1	1	0	1	0
p0030	TIGR01073	pcrA: ATP-dependent DNA helicase PcrA	1	0	1	1	1	1	1	1	1	1	1	1	1	1	1	1	1	1	1	1	1	0	1	1	1	1	1	1	0	1	1	0	1	0	1	0	1	0	1	1	1	1	1	1	0	0	0
p0031	TIGR01064	pyruv_kin: pyruvate kinase	1	0	1	1	1	1	1	1	1	1	1	1	1	1	1	1	1	1	0	0	1	0	1	1	1	1	1	0	0	1	1	1	0	0	0	0	0	0	0	0	0	0	0	0	0	0	0
p0032	TIGR01051	topA_bact: DNA topoisomerase I	1	1	1	1	0	1	1	1	1	1	1	1	1	1	1	1	1	1	0	1	0	0	1	1	1	1	1	0	0	0	1	0	0	1	1	1	1	0	1	1	1	1	1	1	0	0	0
p0033	TIGR01292	TRX_reduct: thioredoxin-disulfide reductase	1	1	1	1	1	1	1	1	1	1	1	1	1	1	1	1	1	1	1	1	1	0	1	1	1	1	1	0	0	0	1	0	1	0	1	1	1	1	1	0	1	1	1	1	0	1	0
p0034	TIGR01034	metK: methionine adenosyltransferase	1	1	1	1	1	1	1	1	1	1	1	1	1	1	1	1	1	1	1	0	1	0	1	1	1	1	1	0	1	1	1	0	0	1	1	0	0	0	1	0	0	1	0	1	0	0	0
p0035	TIGR00575	dnlj: DNA ligase, NAD-dependent	1	0	1	1	1	1	1	1	1	1	1	1	1	1	1	1	1	1	0	1	0	1	1	1	1	1	1	1	1	1	1	1	1	0	1	1	1	0	0	0	1	1	1	1	0	0	0
p0036	TIGR01369	CPSaseII_lrg: carbamoyl-phosphate synthase, large subunit	0	1	1	1	1	1	1	1	1	1	1	1	1	1	1	1	1	1	1	1	1	1	1	1	1	1	1	0	0	1	1	1	1	0	1	1	0	1	1	1	1	1	1	1	0	0	0
p0037	TIGR02348	GroEL: chaperonin GroL	1	1	1	1	1	1	1	1	1	1	1	1	1	1	1	1	1	1	1	1	1	1	1	1	1	1	1	1	1	1	1	1	1	1	1	1	0	0	1	1	1	1	1	1	1	1	1
p0038	TIGR01171	rplB_bact: ribosomal protein L2	1	1	1	1	1	1	1	1	1	1	1	1	1	1	1	1	1	1	1	1	1	1	1	1	1	1	1	1	1	0	1	1	1	1	1	1	1	0	0	1	1	1	1	1	1	1	1
p0039	TIGR03346	chaperone_ClpB: ATP-dependent chaperone protein ClpB	0	1	1	1	1	1	1	1	1	1	1	1	1	1	1	1	1	1	1	0	1	0	1	1	1	1	1	1	1	0	1	1	0	1	1	1	0	0	0	0	1	1	0	1	0	0	0
p0040	TIGR00594	polc: DNA polymerase III, alpha subunit	1	1	1	1	1	1	1	1	1	1	1	1	1	1	1	1	1	1	1	1	1	1	1	1	1	1	1	0	0	1	0	0	1	1	1	1	0	0	1	0	1	1	1	1	0	0	0
p0041	TIGR00877	purD: phosphoribosylamine--glycine ligase	1	1	1	1	1	1	1	1	1	1	1	1	1	1	1	1	1	1	1	1	1	1	1	1	1	1	1	1	1	0	1	1	1	1	1	1	1	0	1	1	1	1	1	1	0	1	1
p0042	TIGR00963	secA: preprotein translocase, SecA subunit	1	1	1	1	1	1	1	1	1	1	1	1	1	1	1	1	1	1	0	1	1	1	1	1	1	1	1	0	1	1	1	1	1	1	1	0	0	0	1	1	0	1	1	1	1	1	0
p0043	TIGR00019	prfA: peptide chain release factor 1	1	1	1	1	1	1	1	1	1	1	1	1	1	1	1	1	1	1	1	1	0	1	1	1	1	1	1	1	1	0	1	1	1	1	1	1	1	1	1	1	1	1	1	1	0	1	0
p0044	TIGR02012	tigrfam_recA: protein RecA	1	1	1	1	1	1	1	1	1	1	1	1	1	1	1	1	1	1	0	0	1	1	1	1	1	1	1	0	0	1	0	0	1	1	1	0	1	0	1	0	0	1	1	1	0	0	0
p0045	TIGR01393	lepA: GTP-binding protein LepA	1	1	1	1	1	1	1	1	1	1	1	1	1	1	1	1	1	1	1	0	1	0	1	1	1	1	1	1	1	0	0	1	0	0	1	1	0	1	0	1	0	1	1	1	1	1	0
p0046	TIGR00635	ruvB: Holliday junction DNA helicase RuvB	0	0	1	1	1	1	1	1	1	1	1	1	1	1	1	1	1	1	1	0	1	0	1	1	1	1	1	1	1	0	1	0	1	1	1	1	1	0	1	1	1	1	1	1	0	0	1
p0047	TIGR02397	dnaX_nterm: DNA polymerase III, subunit gamma and tau	1	1	1	1	1	1	1	1	1	1	1	1	1	1	1	1	1	1	0	0	0	1	1	1	1	1	1	0	1	1	1	1	1	1	1	1	0	0	1	1	1	1	1	1	0	0	0
p0048	TIGR00459	aspS_bact: aspartate--tRNA ligase	1	1	1	1	1	1	1	1	1	1	1	1	1	1	1	1	1	1	1	0	0	0	1	1	1	1	1	1	1	1	0	1	1	0	0	0	1	0	1	0	1	1	1	0	0	1	0
p0049	TIGR02729	Obg_CgtA: Obg family GTPase CgtA	1	1	1	1	1	1	1	1	1	1	0	1	1	1	1	1	1	1	1	1	1	1	1	1	1	1	1	1	1	0	0	1	1	1	1	1	0	0	1	0	0	1	1	1	0	0	0
p0050	TIGR00092	TIGR00092: GTP-binding protein YchF	0	1	1	1	1	1	0	1	1	1	1	1	1	1	1	1	1	1	1	1	1	0	1	1	1	1	1	0	1	1	1	1	1	0	1	0	0	0	0	0	0	1	0	1	0	0	0
p0051	TIGR00184	purA: adenylosuccinate synthase	1	1	1	1	1	1	1	1	1	1	1	1	1	1	1	1	1	1	1	0	1	1	1	1	1	1	1	1	1	1	1	1	1	0	1	0	0	0	1	0	1	1	0	1	0	1	0
p0052	_	_	0	0	0	0	0	0	0	0	0	0	0	0	0	0	0	0	0	0	0	0	0	0	0	0	0	0	0	0	0	0	0	0	0	0	0	0	0	0	0	0	0	0	0	0	0	0	0
p0053	TIGR01235	pyruv_carbox: pyruvate carboxylase	1	1	1	1	1	1	1	1	1	1	1	1	1	1	1	1	1	1	0	0	1	0	1	1	1	1	1	1	1	1	1	0	1	0	1	1	0	0	1	0	1	1	1	1	0	0	0
p0054	TIGR00464	gltX_bact: glutamate--tRNA ligase	1	0	1	1	1	1	1	1	1	1	1	1	1	1	1	1	1	1	0	0	1	1	1	1	1	1	1	0	0	0	0	0	0	0	1	1	1	0	1	1	1	1	1	0	0	1	0
p0055	TIGR02393	RpoD_Cterm: RNA polymerase sigma factor RpoD	1	0	1	1	1	1	1	1	1	1	1	1	1	1	1	1	1	1	1	0	1	1	1	1	1	1	1	1	1	1	1	1	1	1	1	0	1	0	1	1	1	1	1	1	1	1	1
p0056	TIGR03723	bact_gcp: putative glycoprotease GCP	1	1	1	1	1	1	1	1	1	1	1	1	1	1	1	1	1	1	1	1	1	1	1	1	1	1	1	1	1	1	1	1	0	0	1	0	1	0	0	0	1	1	1	1	0	0	0
p0057	TIGR03594	GTPase_EngA: ribosome-associated GTPase EngA	1	1	1	1	0	1	1	1	1	1	1	1	1	1	1	1	1	1	1	0	1	1	1	1	1	1	1	1	1	0	1	0	1	0	1	0	0	0	1	1	0	0	1	0	0	1	0
p0058	TIGR01368	CPSaseIIsmall: carbamoyl-phosphate synthase, small subunit	0	1	1	1	1	1	1	1	1	1	1	1	1	1	1	1	1	1	0	0	0	1	1	1	1	1	1	0	0	0	1	0	0	0	1	0	0	1	1	1	1	1	0	1	0	1	0
p0059	TIGR00468	pheS: phenylalanine--tRNA ligase, alpha subunit	1	0	1	1	1	1	1	1	1	1	1	1	1	1	1	1	1	1	1	0	0	1	1	1	1	1	1	0	0	1	1	0	1	1	0	0	1	0	1	0	0	1	1	1	0	1	0
p0060	TIGR00665	DnaB: replicative DNA helicase	1	0	1	1	1	1	1	1	1	1	1	1	1	1	1	1	1	1	1	1	1	1	1	1	1	1	1	1	1	1	1	0	1	1	1	1	1	0	1	1	1	1	1	1	1	1	0
p0061	TIGR00967	3a0501s007: preprotein translocase, SecY subunit	1	1	1	1	1	1	1	1	1	1	1	1	1	1	1	1	1	1	1	1	0	1	1	1	1	1	1	1	1	0	1	1	1	1	1	1	1	0	1	0	1	1	1	1	0	1	0
p0062	TIGR01169	rplA_bact: ribosomal protein L1	1	1	1	1	1	1	1	1	1	1	1	1	1	1	1	1	1	1	0	0	1	1	1	1	1	1	1	1	1	1	1	0	1	1	1	1	0	0	1	0	1	1	1	1	0	1	1
p0063	TIGR01391	dnaG: DNA primase	1	0	1	1	1	1	1	1	1	1	1	1	1	1	1	1	1	1	0	0	0	0	1	1	1	1	1	1	1	1	1	0	1	1	1	0	0	0	1	0	1	1	1	1	0	1	1
p0064	TIGR00580	mfd: transcription-repair coupling factor	1	1	1	1	1	1	1	1	1	1	1	1	1	1	1	1	1	1	1	1	0	1	1	1	1	1	1	0	0	0	0	0	1	1	1	0	1	0	1	1	0	1	0	0	0	1	0
p0065	TIGR01011	rpsB_bact: ribosomal protein S2	1	0	1	1	1	1	1	1	1	1	1	1	1	1	1	1	1	1	0	1	0	1	1	1	1	1	1	1	1	1	1	0	1	1	1	0	0	0	1	1	1	1	1	1	0	0	1
p0066	TIGR00020	prfB: peptide chain release factor 2	1	1	1	1	1	1	1	1	1	1	1	1	1	1	1	1	1	1	1	0	1	1	1	1	1	1	1	0	0	1	0	1	1	1	1	1	1	0	1	0	1	1	1	1	0	0	1
p0067	TIGR01009	rpsC_bact: ribosomal protein S3	1	1	1	1	1	1	1	1	1	1	1	1	1	1	1	1	1	1	0	0	1	0	1	1	1	1	1	1	1	1	1	1	1	1	1	1	1	0	0	1	1	1	0	1	1	1	1
p0068	TIGR00194	uvrC: excinuclease ABC subunit C	1	1	1	1	1	1	1	1	1	1	1	1	1	1	1	1	1	1	1	0	0	0	1	1	1	1	1	0	0	0	0	0	1	1	1	0	1	0	1	1	0	1	1	1	1	0	0
p0069	COG0190	FolD: 5,10-methylene-tetrahydrofolate dehydrogenase/Methenyl tetrahydrofolate cyclohydrolase	1	0	1	1	1	1	0	1	1	1	1	1	1	1	1	1	1	1	0	1	1	1	1	1	1	1	1	1	1	0	0	1	0	0	1	0	1	0	1	1	0	1	1	1	1	1	0
p0070	TIGR03591	polynuc_phos: polyribonucleotide nucleotidyltransferase	1	1	1	1	1	1	1	1	1	1	1	1	1	1	1	1	1	1	1	1	1	1	1	0	0	1	1	0	1	0	1	1	0	1	1	1	1	0	1	0	1	1	1	1	0	0	0
p0071	TIGR00593	pola: DNA polymerase I	0	1	1	1	1	1	0	1	1	1	1	1	1	1	1	1	1	1	1	1	1	0	1	1	1	1	1	1	1	0	0	1	0	1	1	1	0	0	1	1	1	1	1	1	0	0	0
p0072	TIGR00472	pheT_bact: phenylalanine--tRNA ligase, beta subunit	0	1	1	1	1	1	1	1	1	1	1	1	1	1	1	1	1	1	0	1	1	0	1	1	1	1	1	0	1	1	1	0	0	1	0	0	1	0	1	0	0	1	1	1	0	1	0
p0073	TIGR00707	argD: transaminase, acetylornithine/succinylornithine family	1	1	1	1	1	1	1	1	1	1	1	1	1	1	1	1	1	1	1	0	1	0	1	1	1	1	1	1	0	1	1	1	1	1	1	0	1	0	1	1	0	1	1	1	0	1	1
p0074	COG0513	SrmB: Superfamily II DNA and RNA helicases	1	1	1	1	1	1	1	1	1	1	0	1	1	1	1	1	1	1	0	0	1	0	1	1	1	1	1	1	1	1	0	1	0	1	0	0	0	0	1	1	0	0	1	0	0	0	0
p0075	TIGR00398	metG: methionine--tRNA ligase	1	0	1	1	1	1	1	1	1	1	1	1	1	1	1	1	1	1	1	1	1	1	1	1	1	1	1	1	1	1	0	1	1	1	1	0	0	0	1	0	0	1	1	1	0	0	0
p0076	TIGR01574	miaB-methiolase: tRNA-i(6)A37 thiotransferase enzyme MiaB	1	0	1	1	1	1	1	1	1	1	1	1	1	1	1	1	1	1	1	0	0	0	1	1	1	1	1	0	1	1	0	0	1	0	0	0	0	0	1	1	0	1	1	1	0	0	0
p0077	TIGR00118	acolac_lg: acetolactate synthase, large subunit, biosynthetic type	1	0	1	1	1	1	1	1	1	1	1	1	1	1	1	1	1	1	0	0	0	1	1	1	1	1	1	1	1	0	1	0	1	1	1	1	0	1	1	1	1	1	1	1	1	1	1
p0078	TIGR00382	clpX: ATP-dependent Clp protease, ATP-binding subunit ClpX	1	1	1	1	1	1	1	1	1	1	1	1	1	1	1	1	1	1	1	0	1	0	1	1	1	1	1	0	1	0	1	0	1	1	0	0	1	0	1	0	0	1	1	0	0	1	1
p0079	TIGR00362	DnaA: chromosomal replication initiator protein DnaA	0	1	1	1	1	1	1	1	1	1	1	1	1	1	1	1	1	1	0	0	1	1	1	1	1	1	1	1	1	0	1	1	1	0	1	1	1	1	1	0	1	1	1	1	0	0	0
p0080	TIGR00133	gatB: aspartyl/glutamyl-tRNA(Asn/Gln) amidotransferase, B subunit	1	0	1	1	1	1	1	1	1	1	1	1	1	1	1	1	1	1	1	1	1	1	1	1	1	1	1	0	0	0	0	1	0	1	1	0	1	0	1	0	1	1	1	1	0	1	0
p0081	TIGR02027	rpoA: DNA-directed RNA polymerase, alpha subunit	1	1	1	1	1	1	1	1	1	1	1	1	1	1	1	1	1	1	1	1	0	1	1	1	1	1	1	1	1	1	1	1	1	1	1	1	1	0	1	0	1	1	1	1	0	1	0
p0082	TIGR00430	Q_tRNA_tgt: queuine tRNA-ribosyltransferase	1	1	1	1	1	1	1	1	1	1	1	1	1	1	1	1	1	1	1	1	1	1	1	1	1	1	1	1	1	1	1	0	1	1	1	1	1	0	1	1	1	1	1	1	0	0	1
p0083	TIGR00493	clpP: ATP-dependent Clp endopeptidase, proteolytic subunit ClpP	1	1	1	1	1	1	1	1	1	1	1	1	1	1	1	1	1	1	1	1	1	1	1	1	1	1	1	1	1	1	1	1	1	1	1	1	0	0	1	0	1	1	1	1	1	1	1
p0084	TIGR01251	ribP_PPkin: ribose-phosphate diphosphokinase	0	1	1	1	1	1	1	1	1	1	1	1	1	1	1	1	1	1	1	1	1	1	1	1	1	1	1	1	1	1	1	0	1	1	1	1	1	0	1	0	1	1	1	1	0	1	0
p0085	TIGR01072	murA: UDP-N-acetylglucosamine 1-carboxyvinyltransferase	0	0	0	1	1	1	1	1	1	1	1	1	0	0	0	1	0	0	1	0	0	0	1	1	1	0	0	1	1	0	1	0	0	1	1	1	0	0	1	1	0	1	1	1	1	1	1
p0086	TIGR00962	atpA: ATP synthase F1, alpha subunit	1	0	1	1	1	1	1	1	1	1	1	1	1	1	1	1	1	1	0	0	0	0	0	1	1	1	1	0	1	0	1	1	1	0	1	1	0	0	0	0	1	1	1	1	0	0	0
p0087	TIGR01134	purF: amidophosphoribosyltransferase	1	0	1	1	1	1	1	1	1	1	1	1	1	1	1	1	1	1	1	1	1	1	1	1	1	1	1	0	0	1	1	0	1	1	1	0	1	0	1	0	1	1	0	1	1	0	0
p0088	TIGR01039	atpD: ATP synthase F1, beta subunit	1	1	1	1	1	1	1	1	1	1	1	1	1	1	1	1	1	1	0	0	1	0	0	1	1	1	1	0	1	0	1	0	0	0	1	1	0	0	1	1	1	1	1	1	0	1	0
p0089	TIGR00110	ilvD: dihydroxy-acid dehydratase	1	0	1	1	1	1	1	1	1	1	1	1	1	1	1	1	1	1	1	1	0	1	1	1	1	1	1	1	1	0	1	1	1	1	1	0	1	1	1	0	1	1	1	1	0	1	0
p0090	TIGR00064	ftsY: signal recognition particle-docking protein FtsY	0	0	1	1	1	1	1	1	1	1	1	1	1	1	1	1	1	1	0	1	0	1	1	1	1	1	1	1	1	1	0	1	1	0	1	0	0	0	1	0	1	1	0	1	0	0	0
p0091	TIGR00132	gatA: aspartyl/glutamyl-tRNA(Asn/Gln) amidotransferase, A subunit	1	1	1	1	1	1	1	1	1	1	1	1	1	1	1	1	1	1	1	1	1	1	1	1	1	1	1	0	0	0	0	0	1	1	0	0	0	0	1	1	1	1	1	1	0	0	0
p0092	COG2256	MGS1: ATPase related to the helicase subunit of the Holliday junction resolvase	0	0	1	1	1	1	1	1	1	1	1	1	1	1	1	1	0	1	1	0	0	1	1	1	1	1	1	1	1	0	0	0	1	1	0	1	0	0	1	0	1	1	1	1	0	1	0
p0093	TIGR00170	leuC: 3-isopropylmalate dehydratase, large subunit	1	0	1	1	1	1	1	1	1	1	1	1	1	1	1	1	1	1	0	1	1	1	1	1	1	1	1	1	1	0	0	0	0	0	1	0	0	0	1	1	0	1	1	1	0	1	0
p0094	TIGR00499	lysS_bact: lysine--tRNA ligase	1	1	1	1	1	1	1	1	1	1	1	1	1	1	1	1	1	1	1	0	1	1	1	1	1	1	1	1	1	1	0	1	0	1	1	1	1	0	1	1	0	1	1	1	0	0	0
p0095	TIGR01326	OAH_OAS_sulfhy: O-acetylhomoserine aminocarboxypropyltransferase/cysteine synthase	0	1	1	0	1	1	0	0	0	0	1	1	1	1	1	1	1	1	1	1	1	1	1	1	1	1	1	0	0	1	0	0	1	0	0	0	0	0	0	0	0	0	0	0	1	1	0
p0096	TIGR01350	lipoamide_DH: dihydrolipoyl dehydrogenase	1	1	1	1	1	1	1	1	1	1	1	1	1	1	1	1	1	1	1	0	1	0	1	1	1	1	1	1	1	1	1	1	1	1	0	1	1	0	0	1	1	0	1	0	0	1	0
p0097	TIGR03150	fabF: beta-ketoacyl-acyl-carrier-protein synthase II	1	1	1	1	1	1	1	1	1	1	1	1	1	1	1	1	1	1	1	1	1	1	1	1	1	1	1	1	1	1	1	1	1	1	1	1	1	0	1	1	1	1	1	1	1	1	1
p0098	TIGR03719	ABC_ABC_ChvD: ATP-binding cassette protein, ChvD family	0	0	1	1	1	1	1	1	1	1	0	1	1	1	1	1	1	1	0	0	1	0	1	1	1	1	1	1	0	0	0	0	1	1	0	0	1	0	1	1	0	0	1	0	0	1	0
p0099	COG0094	RplE: Ribosomal protein L5	1	1	1	1	1	1	1	1	1	1	1	1	1	1	1	1	1	1	1	1	1	1	1	1	1	1	1	1	1	1	1	1	1	1	1	1	0	0	1	1	1	1	1	1	0	1	0
p0100	COG1674	FtsK: DNA segregation ATPase FtsK/SpoIIIE and related proteins	0	0	1	1	1	1	1	1	1	1	1	1	1	1	1	1	1	1	0	1	1	0	1	1	1	1	1	1	0	1	1	0	1	1	1	0	0	1	1	1	1	1	1	1	0	0	0
p0101	TIGR00972	3a0107s01c2: phosphate ABC transporter, ATP-binding protein	1	1	1	1	1	1	1	1	1	1	1	1	1	1	1	1	1	1	1	0	0	0	1	1	1	1	1	1	1	1	1	1	1	1	0	0	1	0	1	1	1	1	0	1	1	1	1
p0102	TIGR00838	argH: argininosuccinate lyase	1	0	1	1	1	1	1	1	1	1	1	1	1	1	1	1	1	1	1	1	0	1	1	1	1	1	1	1	0	0	1	0	1	0	1	0	1	0	1	0	0	1	0	1	1	0	0
p0103	TIGR01953	NusA: transcription termination factor NusA	1	1	1	1	1	1	1	1	1	1	1	1	1	1	1	1	1	1	1	0	0	0	1	1	1	1	1	1	1	0	1	1	1	1	1	0	1	0	1	0	1	1	1	1	1	1	0
p0104	_	_	0	0	0	0	0	0	0	0	0	0	0	0	0	0	0	0	0	0	0	0	0	0	0	0	0	0	0	0	0	0	0	0	0	0	0	0	0	0	0	0	0	0	0	0	0	0	0
p0105	TIGR00263	trpB: tryptophan synthase, beta subunit	1	0	1	1	1	1	1	1	1	1	1	1	1	1	1	1	1	1	1	0	0	1	1	1	1	1	1	1	1	0	1	0	1	1	1	1	1	0	1	1	1	1	1	1	0	1	1
p0106	TIGR00069	hisD: histidinol dehydrogenase	1	0	1	1	1	1	1	1	1	1	1	1	1	1	1	1	1	1	0	0	1	0	1	1	1	1	1	0	0	0	0	1	1	0	1	0	0	0	1	0	0	1	1	1	0	0	0
p0107	TIGR00735	hisF: imidazoleglycerol phosphate synthase, cyclase subunit	1	0	1	1	1	1	1	1	1	1	1	1	1	1	1	1	1	1	1	1	1	1	1	1	1	1	1	1	1	1	1	1	1	0	1	1	1	0	1	0	1	1	1	1	0	1	1
p0108	TIGR03156	GTP_HflX: GTP-binding protein HflX	1	1	1	1	1	1	1	1	1	1	1	1	1	1	1	1	1	1	1	0	1	1	1	1	1	1	1	1	0	0	0	0	1	1	1	0	1	0	1	0	1	1	1	1	1	0	1
p0109	TIGR01070	mutS1: DNA mismatch repair protein MutS	0	1	1	1	1	1	1	1	1	1	1	1	1	1	1	1	1	1	1	0	1	1	1	1	1	1	1	0	1	0	0	0	0	0	1	0	1	0	1	0	0	1	1	1	0	0	0
p0110	TIGR02075	pyrH_bact: UMP kinase	1	0	1	1	1	1	1	1	1	1	1	1	1	1	1	1	1	1	0	1	1	1	1	1	1	1	1	1	1	1	1	1	1	1	1	1	1	0	1	1	1	1	1	1	0	0	0
p0111	TIGR00216	ispH_lytB: 4-hydroxy-3-methylbut-2-enyl diphosphate reductase	1	0	1	1	1	1	1	1	1	1	1	1	1	1	1	1	1	1	1	0	1	0	1	1	1	1	1	1	1	1	1	1	1	0	1	0	1	0	1	0	1	1	1	1	0	1	1
p0112	TIGR01394	TypA_BipA: GTP-binding protein TypA/BipA	0	1	1	1	1	1	1	1	1	1	1	1	1	1	1	1	1	1	1	0	0	0	1	1	1	1	1	1	1	0	1	0	0	0	0	0	1	0	1	1	0	0	1	0	0	1	0
p0113	TIGR00048	TIGR00048: 23S rRNA m2A2503 methyltransferase	1	1	1	1	1	1	1	1	1	0	0	1	1	1	1	1	1	1	1	0	0	0	1	1	1	1	1	0	0	0	0	1	0	1	0	0	0	0	1	0	0	0	1	0	0	0	1
p0114	TIGR01139	cysK: cysteine synthase A	1	1	1	1	1	1	1	1	1	1	1	1	1	1	1	1	1	1	1	0	0	1	1	1	1	1	1	1	0	1	1	1	1	1	0	0	1	0	1	1	1	1	1	1	1	1	0
p0115	TIGR01727	oligo_HPY: oligopeptide/dipeptide ABC transporter, ATP-binding protein, C-terminal domain	0	0	1	0	0	0	0	0	0	1	1	1	0	0	0	1	0	0	0	0	1	0	0	1	1	0	1	0	0	0	0	0	1	0	1	0	0	0	0	0	0	1	0	1	0	0	0
p0116	TIGR00420	trmU: tRNA (5-methylaminomethyl-2-thiouridylate)-methyltransferase	1	1	1	1	1	1	1	1	1	1	1	1	1	1	1	1	1	1	1	0	1	0	1	1	1	1	1	0	0	1	0	0	1	0	1	1	1	0	1	0	0	1	0	0	0	0	0
p0117	TIGR00355	purH: phosphoribosylaminoimidazolecarboxamide formyltransferase/IMP cyclohydrolase	0	1	1	1	1	1	1	1	1	1	1	1	1	1	1	1	1	1	1	1	1	1	1	1	1	1	1	1	0	0	0	0	1	1	1	1	1	0	1	0	1	1	0	1	1	1	1
p0118	TIGR00136	gidA: tRNA uridine 5-carboxymethylaminomethyl modification enzyme GidA	1	0	1	1	1	1	1	1	1	1	1	1	1	1	1	1	1	1	1	0	1	0	1	1	1	1	1	0	0	0	1	1	0	1	1	0	0	0	1	1	1	1	1	1	0	1	1
p0119	TIGR00416	sms: DNA repair protein RadA	0	1	0	1	1	1	1	1	1	1	1	0	0	0	0	0	0	0	0	0	0	0	0	1	1	0	0	1	0	0	0	0	0	0	0	0	1	0	1	0	0	1	1	1	1	1	0
p0120	TIGR00658	orni_carb_tr: ornithine carbamoyltransferase	0	0	1	1	1	1	1	1	1	1	1	1	1	1	1	1	1	1	1	0	1	1	1	1	1	1	1	1	0	1	1	1	0	1	1	0	1	0	1	0	0	1	1	1	1	1	1
p0121	COG0113	HemB: Delta-aminolevulinic acid dehydratase	0	0	1	1	1	1	1	1	1	1	1	1	1	1	1	1	1	1	0	1	0	1	1	1	1	1	1	1	0	1	0	0	1	0	1	0	0	1	1	0	0	1	1	1	0	0	0
p0122	COG0436	COG0436: Aspartate/tyrosine/aromatic aminotransferase	1	1	1	1	1	1	1	1	1	1	1	1	1	1	1	1	1	1	1	1	1	1	1	1	1	1	1	1	1	1	1	1	1	1	1	1	1	0	1	1	1	1	1	1	1	0	0
p0123	TIGR01085	murE: UDP-N-acetylmuramyl-tripeptide synthetase	0	0	1	1	1	1	1	1	1	1	1	1	0	0	0	1	0	1	0	0	0	1	1	1	1	0	1	1	1	0	1	0	0	1	1	0	1	0	1	1	1	1	1	1	0	1	1
p0124	TIGR00767	rho: transcription termination factor Rho	1	1	1	1	1	1	0	1	1	1	1	1	1	1	1	1	1	1	1	1	1	1	1	1	1	1	1	0	0	1	0	1	1	1	1	0	1	0	1	1	0	1	1	1	0	1	0
p0125	TIGR00634	recN: DNA repair protein RecN	0	0	0	1	1	1	1	1	1	1	1	0	1	1	1	0	1	1	0	0	0	0	0	1	1	0	0	0	0	0	1	0	0	0	0	0	1	0	1	0	0	0	0	0	0	0	0
p0126	TIGR00564	trpE_most: anthranilate synthase component I	0	1	1	1	1	1	1	1	1	1	1	1	1	1	1	1	1	1	1	1	1	1	1	1	1	1	1	1	1	1	0	0	1	1	1	1	1	0	1	1	1	1	1	1	1	1	1
p0127	TIGR00643	recG: ATP-dependent DNA helicase RecG	0	1	1	1	1	1	1	1	1	1	1	1	0	0	0	1	0	0	1	1	1	0	1	1	1	1	1	0	0	0	1	0	0	0	0	0	1	0	1	0	1	1	1	0	0	0	0
p0128	TIGR00878	purM: phosphoribosylformylglycinamidine cyclo-ligase	1	0	1	1	1	1	1	1	1	1	1	1	1	1	1	1	1	1	1	1	1	1	1	1	1	1	1	0	0	1	1	1	1	1	1	0	0	0	1	0	1	1	1	1	1	1	1
p0129	TIGR00506	ribB: 3,4-dihydroxy-2-butanone-4-phosphate synthase	1	1	1	1	1	1	1	1	1	1	1	1	1	1	1	1	1	1	0	0	1	1	1	1	1	1	1	0	0	1	1	1	1	1	1	1	1	0	1	1	1	1	0	1	1	1	0
p0130	TIGR00204	dxs: 1-deoxy-D-xylulose-5-phosphate synthase	0	1	1	1	1	1	1	1	1	1	1	1	1	1	1	1	1	1	1	1	1	1	1	1	1	1	1	1	1	0	1	1	1	1	1	1	1	0	1	0	1	1	1	1	1	0	0
p0131	TIGR00968	3a0106s01: sulfate ABC transporter, ATP-binding protein	1	1	1	1	1	1	1	1	1	1	1	1	1	1	1	0	1	1	1	0	1	1	1	1	1	1	1	1	1	0	1	1	1	0	0	0	1	0	1	1	0	0	0	0	1	1	1
p0132	TIGR00500	met_pdase_I: methionine aminopeptidase, type I	1	1	1	1	1	1	1	1	1	1	1	1	1	1	1	1	1	1	1	1	1	1	1	1	1	1	1	1	1	1	1	1	1	1	1	1	1	0	0	0	1	1	1	1	0	1	1
p0133	TIGR00368	TIGR00368: Mg chelatase-like protein	1	0	1	1	1	1	1	1	1	1	1	1	1	1	1	1	1	1	1	1	1	0	1	1	1	1	1	1	0	1	1	1	0	0	0	0	0	0	1	1	1	1	1	1	0	0	0
p0134	TIGR01181	dTDP_gluc_dehyt: dTDP-glucose 4,6-dehydratase	1	0	1	1	1	1	1	1	1	1	1	1	1	1	1	1	1	1	1	1	1	1	1	1	1	0	0	0	0	1	1	1	1	0	0	0	0	0	1	0	0	1	1	1	0	0	0
p0135	TIGR01830	3oxo_ACP_reduc: 3-oxoacyl-acyl-carrier-protein reductase	1	1	1	1	1	1	1	1	1	1	1	1	1	1	1	1	1	1	1	1	1	1	1	1	1	1	1	0	1	1	1	1	1	0	1	1	1	1	0	0	1	1	1	1	0	1	0
p0136	TIGR01179	galE: UDP-glucose 4-epimerase	1	0	1	1	1	1	1	1	0	0	0	0	1	1	1	1	1	1	1	0	1	1	1	1	1	1	1	1	0	1	0	1	0	0	0	0	0	0	0	0	0	0	0	0	0	1	1
p0137	TIGR00450	mnmE_trmE_thdF: tRNA modification GTPase TrmE	0	1	1	1	1	1	1	1	1	1	1	1	1	1	1	1	1	1	1	0	1	1	1	1	1	1	1	0	1	0	1	0	0	1	1	1	1	0	1	1	1	1	1	1	1	0	0
p0138	TIGR00763	lon: ATP-dependent protease La	0	0	0	1	1	1	1	1	1	1	1	0	0	0	0	0	1	1	0	0	1	1	1	0	0	0	0	1	0	0	1	0	0	1	1	0	1	0	1	1	0	1	1	1	0	0	0
p0139	TIGR01811	sdhA_Bsu: succinate dehydrogenase or fumarate reductase, flavoprotein subunit	1	0	1	1	1	1	1	1	1	1	1	1	1	1	1	1	1	1	0	0	1	0	1	1	1	1	1	1	0	1	1	1	0	1	1	0	1	1	1	0	0	1	1	1	1	0	0
p0140	COG1192	Soj: ATPases involved in chromosome partitioning	0	1	1	1	1	1	1	1	1	1	1	1	1	1	1	1	1	1	1	0	1	0	1	1	1	1	1	1	1	1	1	1	1	1	1	0	1	0	1	1	0	1	1	1	0	1	1
p0141	TIGR00407	proA: glutamate-5-semialdehyde dehydrogenase	1	0	1	1	1	1	1	1	1	1	1	1	1	1	1	1	1	1	0	1	0	1	1	1	1	1	1	0	0	0	1	0	0	0	1	1	1	0	1	0	1	1	1	1	0	0	1
p0142	TIGR00113	queA: S-adenosylmethionine:tRNA ribosyltransferase-isomerase	1	0	1	1	1	1	1	1	1	1	1	1	1	1	1	1	1	1	1	1	1	1	1	1	1	1	1	1	1	0	1	1	1	0	1	1	0	0	1	0	1	0	1	1	0	0	0
p0143	TIGR03402	FeS_nifS: cysteine desulfurase NifS	1	1	1	1	1	1	1	1	1	1	1	1	1	1	1	1	1	1	0	0	1	1	1	1	1	1	1	1	1	1	1	1	1	1	1	1	1	1	1	0	1	1	1	1	0	1	0
p0144	TIGR00595	priA: primosomal protein N'	0	1	1	1	1	1	1	1	1	1	1	1	1	1	1	1	1	1	0	0	0	1	1	1	1	1	1	0	0	0	1	1	0	1	1	0	1	0	1	0	0	1	1	1	1	0	0
p0145	TIGR00904	mreB: cell shape determining protein, MreB/Mrl family	0	1	1	1	1	1	1	1	1	1	1	1	0	0	0	1	0	0	1	1	1	1	1	1	1	0	0	1	1	0	1	0	0	1	1	1	1	0	1	1	1	1	1	1	1	1	0
p0146	COG1702	PhoH: Phosphate starvation-inducible protein PhoH, predicted ATPase	1	0	1	1	1	1	1	1	1	1	1	1	1	1	1	1	1	1	1	0	1	1	1	1	1	1	1	1	1	0	1	0	1	0	1	1	0	0	1	1	0	1	1	1	0	1	1
p0147	TIGR00979	fumC_II: fumarate hydratase, class II	0	0	1	1	1	1	1	1	1	1	1	1	1	1	1	1	1	1	1	0	0	1	0	1	1	1	1	0	0	0	0	1	1	0	0	0	1	0	1	0	0	0	1	0	1	1	1
p0148	TIGR01979	sufS: cysteine desulfurase, SufS family	1	0	1	1	1	1	0	1	1	1	1	1	1	1	1	1	1	1	1	0	1	0	0	1	1	1	1	0	0	1	0	1	1	1	1	1	0	0	1	0	1	1	1	1	0	1	0
p0149	TIGR01780	SSADH: succinate-semialdehyde dehydrogenase	1	1	1	0	0	0	0	1	1	1	1	1	1	1	1	1	1	1	1	0	0	0	1	1	1	1	1	0	1	0	0	0	1	0	1	0	0	0	1	0	0	1	1	1	1	1	0
p0150	TIGR02168	SMC_prok_B: chromosome segregation protein SMC	1	1	1	1	1	1	1	1	1	1	1	1	1	1	1	1	0	0	1	1	1	1	1	1	1	1	1	0	0	1	1	0	1	0	1	1	0	0	1	1	1	1	1	1	0	1	0
p0151	COG1136	SalX: ABC-type antimicrobial peptide transport system, ATPase component	1	1	1	1	1	1	1	1	1	1	1	1	1	1	1	1	1	1	1	1	1	1	1	1	1	1	1	1	1	1	1	1	1	1	1	1	1	1	1	1	1	1	1	1	1	1	1
p0152	TIGR00653	GlnA: glutamine synthetase, type I	1	0	1	1	1	1	1	1	1	0	0	1	1	1	1	1	1	1	0	0	1	0	0	1	1	0	1	1	1	1	0	0	0	0	1	1	1	0	0	0	1	1	0	1	1	0	0
p0153	TIGR00747	fabH: 3-oxoacyl-acyl-carrier-protein synthase III	1	1	1	1	1	1	1	1	1	1	1	1	1	1	1	1	1	1	1	1	0	0	1	1	1	1	1	0	0	1	1	1	1	0	1	0	1	1	0	1	1	1	1	1	1	0	0
p0154	TIGR00032	argG: argininosuccinate synthase	1	0	1	1	1	1	1	1	1	1	1	1	1	1	1	1	1	1	1	0	0	1	1	1	1	1	1	1	1	0	1	0	0	1	1	1	0	0	1	0	1	1	1	1	0	0	0
p0155	TIGR00723	ttdB_fumA_fumB: hydrolyase, tartrate beta subunit/fumarate domain protein, Fe-S type	0	0	0	1	1	1	1	1	1	1	1	1	0	0	0	0	0	0	0	1	1	0	1	0	0	0	0	1	1	1	0	0	0	1	1	1	1	0	1	0	1	1	1	1	0	1	1
p0156	TIGR00243	Dxr: 1-deoxy-D-xylulose 5-phosphate reductoisomerase	1	0	1	1	1	1	1	1	1	1	1	1	1	1	1	1	1	1	0	1	1	0	1	1	1	1	1	1	0	1	0	1	0	1	1	0	0	0	1	0	0	0	1	1	1	0	0
p0157	TIGR00674	dapA: dihydrodipicolinate synthase	1	1	1	1	1	1	1	1	1	1	1	1	1	1	1	1	1	1	1	0	0	1	1	1	1	1	1	1	1	1	1	0	1	0	1	1	0	0	1	1	1	1	1	1	0	0	0
p0158	TIGR00713	hemL: glutamate-1-semialdehyde-2,1-aminomutase	1	1	1	1	1	1	1	1	1	1	1	1	1	1	1	1	1	1	1	1	1	0	1	1	1	1	1	1	0	0	1	1	1	0	1	0	1	1	1	0	0	1	1	1	0	0	0
p0159	TIGR01517	ATPase-IIB_Ca: calcium-translocating P-type ATPase, PMCA-type	1	0	1	1	1	1	1	1	1	0	0	0	1	1	1	1	1	1	1	0	0	1	1	0	0	1	1	1	0	0	0	0	0	1	1	1	1	1	0	1	0	1	1	0	1	1	0
p0160	TIGR03990	Arch_GlmM: phosphoglucosamine mutase	0	0	1	1	1	1	1	1	0	1	1	0	1	1	1	1	1	1	1	0	1	0	1	1	1	1	1	0	0	1	1	0	0	0	0	0	0	0	1	1	0	0	1	0	1	1	0
p0161	TIGR00016	ackA: acetate kinase	1	0	1	1	1	1	1	0	0	1	1	1	1	1	1	1	1	1	0	0	0	1	1	0	0	1	1	0	0	1	0	1	1	0	0	0	0	0	0	0	0	0	0	0	0	0	0
p0162	TIGR00436	era: GTP-binding protein Era	0	0	0	1	1	1	1	1	1	1	1	0	0	0	0	0	0	0	0	0	0	0	0	0	0	0	0	1	0	0	1	0	0	1	0	0	0	0	1	1	0	0	1	0	1	0	0
p0163	TIGR00585	mutl: DNA mismatch repair protein MutL	0	0	1	1	1	1	1	1	1	1	1	1	1	1	1	1	1	1	1	1	1	1	1	1	1	1	0	1	1	0	0	0	0	0	1	1	1	0	1	1	0	1	1	1	0	0	0
p0164	TIGR01311	glycerol_kin: glycerol kinase	1	0	1	0	0	0	0	0	0	0	0	1	1	1	1	1	1	1	0	0	0	0	1	1	1	1	1	0	0	0	0	1	1	0	0	0	0	0	0	0	0	0	0	0	0	0	0
p0165	TIGR01082	murC: UDP-N-acetylmuramate--alanine ligase	0	1	0	1	1	1	1	1	1	1	1	1	0	0	0	1	0	0	1	1	0	1	1	1	1	0	1	1	1	0	1	0	0	1	1	1	1	0	1	1	1	1	1	1	0	1	0
p0166	TIGR02063	RNase_R: ribonuclease R	1	1	1	1	0	1	1	1	1	1	1	1	1	1	1	1	1	1	0	0	0	0	1	1	1	1	1	0	0	1	0	1	0	0	1	1	1	0	1	0	1	1	1	1	0	0	0
p0167	TIGR01317	GOGAT_sm_gam: glutamate synthase, NADH/NADPH, small subunit	1	0	1	1	1	1	1	1	1	1	1	1	1	1	1	1	1	1	1	1	1	1	1	1	1	1	1	1	1	1	1	0	1	1	1	1	1	0	1	1	1	1	1	1	1	1	1
p0168	TIGR00190	thiC: thiamine biosynthesis protein ThiC	1	0	1	1	1	1	1	1	1	1	1	1	1	1	1	1	1	1	1	0	1	1	1	1	0	1	1	1	1	1	1	1	0	0	1	0	1	0	1	0	1	1	1	1	0	0	0
p0169	TIGR00521	coaBC_dfp: phosphopantothenoylcysteine decarboxylase / phosphopantothenate--cysteine ligase	0	0	1	1	1	1	1	1	1	1	1	1	0	0	0	1	0	0	0	0	0	1	1	0	0	0	1	0	0	0	1	1	1	1	1	0	0	0	1	1	0	1	1	1	1	0	0
p0170	COG0714	COG0714: MoxR-like ATPases	1	1	1	1	1	1	1	1	1	1	1	1	1	1	1	1	1	1	1	1	1	1	1	1	1	1	1	1	1	1	1	1	1	1	1	1	1	1	1	1	1	1	1	1	1	1	0
p0171	TIGR00169	leuB: 3-isopropylmalate dehydrogenase	1	0	1	1	1	1	1	1	1	1	1	1	1	1	1	1	1	1	0	1	1	0	1	1	1	1	1	1	0	1	1	0	1	0	1	1	1	0	1	1	1	1	1	1	0	1	0
p0172	TIGR02073	PBP_1c: penicillin-binding protein 1C	0	0	0	0	0	0	0	0	0	0	0	0	0	0	0	1	0	0	0	0	0	0	0	0	0	0	0	0	0	0	0	0	0	0	0	0	0	0	0	0	0	0	0	0	0	0	0
p0173	TIGR00465	ilvC: ketol-acid reductoisomerase	1	0	1	1	1	1	1	1	1	1	1	1	1	1	1	1	1	1	1	0	0	1	1	1	1	1	1	1	0	1	0	1	1	0	1	0	1	0	1	0	1	1	1	1	1	1	0
p0174	TIGR01525	ATPase-IB_hvy: heavy metal translocating P-type ATPase	0	1	1	0	0	0	0	1	0	0	0	1	0	1	1	1	1	1	0	0	0	0	1	1	0	1	1	0	0	0	0	0	1	1	1	0	1	0	0	0	1	1	0	1	0	1	0
p0175	COG0489	Mrp: ATPases involved in chromosome partitioning	0	0	1	1	1	1	1	1	1	1	1	1	1	1	1	1	1	1	1	0	1	0	1	1	1	1	1	0	1	0	1	1	0	1	0	0	1	0	1	0	0	0	0	0	1	0	0
p0176	TIGR00005	rluA_subfam: pseudouridine synthase, RluA family	1	0	1	1	1	1	1	1	1	1	1	1	1	1	1	1	1	1	1	1	1	1	1	1	1	1	1	1	1	0	1	0	1	1	1	1	1	1	0	1	1	1	1	1	1	0	1
p0177	TIGR00437	feoB: ferrous iron transport protein B	1	1	1	1	1	1	1	1	1	1	1	1	1	1	1	1	1	1	1	0	0	1	1	1	1	1	1	1	1	1	1	0	1	1	1	0	0	0	1	0	1	1	1	0	1	1	0
p0178	TIGR00088	trmD: tRNA (guanine(37)-N(1))-methyltransferase	1	1	1	1	1	1	1	1	1	1	1	1	1	1	1	1	1	1	0	0	0	0	1	1	1	1	1	1	1	1	1	1	1	1	0	1	0	0	1	0	1	1	1	1	0	1	1
p0179	COG0768	FtsI: Cell division protein FtsI/penicillin-binding protein 2	0	1	0	1	1	1	1	1	1	1	1	1	0	0	0	1	0	0	1	1	1	0	1	1	1	0	0	1	1	0	1	0	0	1	1	0	1	0	1	1	0	1	1	1	0	0	0
p0180	TIGR00055	uppS: di-trans,poly-cis-decaprenylcistransferase	1	1	1	1	1	1	1	1	1	1	1	1	1	1	1	1	1	1	1	1	1	1	1	1	1	1	1	1	1	0	1	1	1	0	1	0	0	0	1	0	1	1	0	1	1	0	1
p0181	TIGR03005	ectoine_ehuA: ectoine/hydroxyectoine ABC transporter, ATP-binding protein EhuA	1	0	1	1	1	1	1	1	1	0	1	0	1	1	1	0	1	1	0	0	0	0	0	1	1	0	0	1	0	0	0	0	0	1	1	0	0	0	0	0	0	1	0	1	0	0	0
p0182	COG0069	GltB: Glutamate synthase domain 2	1	0	1	0	0	0	0	0	0	1	0	1	1	1	1	1	1	1	1	0	0	0	1	1	1	1	1	0	0	0	0	0	1	0	0	0	0	0	1	0	0	0	1	0	0	0	0
p0183	TIGR01417	PTS_I_fam: phosphoenolpyruvate-protein phosphotransferase	1	0	1	1	1	1	1	1	1	1	1	1	1	1	1	1	1	1	1	1	1	1	1	1	1	1	1	1	1	1	0	1	1	1	1	1	1	0	1	0	1	1	1	1	0	0	0
p0184	TIGR01980	sufB: FeS assembly protein SufB	0	0	1	0	0	0	0	0	0	0	1	1	0	0	0	1	1	1	0	0	0	0	0	1	1	1	1	0	0	0	0	0	1	1	0	0	0	0	0	0	0	0	0	0	0	0	0
p0185	TIGR00232	tktlase_bact: transketolase	0	0	1	1	1	1	1	1	1	1	1	0	1	1	1	1	1	1	1	0	0	1	1	0	0	1	1	1	1	0	0	1	0	1	1	0	1	0	1	0	1	1	0	1	1	1	0
p0186	TIGR00914	2A0601: heavy metal efflux pump, CzcA family	1	0	1	1	1	1	1	1	1	1	1	1	1	1	1	1	1	1	1	1	1	1	1	1	1	1	1	0	1	1	1	1	1	1	1	0	0	1	1	0	1	1	1	1	1	1	0
p0187	TIGR01019	sucCoAalpha: succinate-CoA ligase, alpha subunit	1	0	1	1	1	1	1	1	1	1	1	1	1	1	1	1	1	1	1	0	1	0	0	1	1	1	1	0	0	0	1	0	1	1	1	0	0	0	1	1	0	1	1	1	0	0	0
p0188	TIGR01296	asd_B: aspartate-semialdehyde dehydrogenase	0	0	1	1	1	1	1	1	1	1	1	1	1	1	1	1	1	1	0	0	0	1	1	1	1	0	0	0	0	0	0	0	0	0	1	1	0	1	0	0	1	1	0	1	0	0	0
p0189	TIGR00644	recJ: single-stranded-DNA-specific exonuclease RecJ	1	1	1	1	1	1	1	1	1	1	1	1	1	1	1	1	1	1	1	0	1	1	1	1	1	1	1	1	1	1	1	0	1	1	1	0	1	0	1	0	1	1	1	1	0	0	0
p0190	TIGR01125	TIGR01125: ribosomal protein S12 methylthiotransferase RimO	1	1	1	1	1	1	1	1	1	0	1	1	1	1	1	0	1	1	1	1	0	1	1	0	0	1	1	1	0	0	1	0	0	1	1	1	1	0	0	0	1	1	0	1	0	1	1
p0191	TIGR01173	glmU: UDP-N-acetylglucosamine diphosphorylase/glucosamine-1-phosphate N-acetyltransferase	0	1	1	0	1	1	0	0	0	0	0	1	0	0	0	1	1	1	1	1	0	0	1	1	1	1	1	1	1	1	1	0	0	1	1	0	0	0	0	1	1	1	0	1	0	1	0
p0192	TIGR01978	sufC: FeS assembly ATPase SufC	0	0	1	0	0	0	0	0	0	0	1	1	0	0	0	1	1	1	0	0	0	0	0	1	1	1	1	0	0	0	0	0	1	0	0	0	0	0	0	0	0	0	0	0	0	0	0
p0193	TIGR00033	aroC: chorismate synthase	1	0	1	1	1	1	1	1	1	1	1	1	1	1	1	1	1	1	0	1	1	1	1	1	1	1	1	0	0	0	0	1	0	1	1	1	0	0	1	1	0	1	0	1	0	0	0
p0194	TIGR01033	TIGR01033: DNA-binding regulatory protein, YebC/PmpR family	1	0	1	1	1	1	1	1	1	1	1	1	1	1	1	1	1	1	1	1	1	1	1	1	1	1	0	0	0	1	1	0	1	1	1	0	0	0	1	0	1	1	1	1	0	1	0
p0195	TIGR00857	pyrC_multi: dihydroorotase, multifunctional complex type	1	0	1	1	1	1	1	1	1	1	1	1	1	1	1	1	1	1	1	1	1	1	1	1	1	1	1	0	1	1	0	0	1	1	1	1	0	0	1	0	1	1	1	1	1	0	0
p0196	TIGR00973	leuA_bact: 2-isopropylmalate synthase	1	0	1	1	1	1	1	1	1	1	1	1	1	1	1	1	1	1	0	1	1	1	1	1	1	1	1	1	1	1	1	1	1	1	1	0	0	0	1	0	1	1	1	1	1	1	0
p0197	TIGR01207	rmlA: glucose-1-phosphate thymidylyltransferase	0	0	1	1	1	1	1	1	1	1	1	1	1	1	1	1	1	1	0	1	1	1	1	1	1	0	0	0	0	1	0	1	0	1	1	1	0	0	1	0	1	1	1	1	0	0	0
p0198	TIGR01016	sucCoAbeta: succinate-CoA ligase, beta subunit	1	1	1	1	1	1	1	1	1	1	1	1	1	1	1	1	1	1	1	0	1	0	0	1	1	1	1	0	1	0	1	0	0	1	1	0	1	0	1	0	0	1	1	1	1	0	0
p0199	TIGR01930	AcCoA-C-Actrans: acetyl-CoA C-acetyltransferase	1	0	1	0	0	0	0	0	0	0	1	1	1	1	1	1	1	1	0	0	0	0	1	0	0	0	1	0	0	0	0	1	1	0	0	0	0	0	0	1	1	0	0	0	0	0	0
p0200	TIGR00006	TIGR00006: S-adenosyl-methyltransferase MraW	1	1	1	1	1	1	1	1	1	1	1	1	1	1	1	1	1	1	0	1	1	1	1	1	1	1	1	1	1	0	1	0	1	1	1	1	1	0	1	0	1	1	1	1	0	0	1
p0201	TIGR01962	NuoD: NADH dehydrogenase (quinone), D subunit	1	1	1	1	1	1	1	1	1	1	1	1	1	1	1	0	1	1	0	0	1	1	0	1	1	1	1	1	1	0	1	0	1	0	1	1	1	1	1	1	1	0	1	1	1	0	0
p0202	TIGR00409	proS_fam_II: proline--tRNA ligase	0	0	0	1	1	1	1	1	1	1	1	1	0	0	0	1	1	1	1	0	0	1	1	1	1	0	0	0	1	1	0	0	0	1	1	1	1	0	1	0	1	1	1	1	1	0	0
p0203	TIGR02188	Ac_CoA_lig_AcsA: acetate--CoA ligase	1	1	1	1	1	1	1	1	1	1	1	1	1	1	1	1	1	1	1	1	1	0	1	1	1	1	1	0	0	0	1	1	1	1	0	1	0	0	1	0	1	1	1	1	0	0	0
p0204	TIGR01736	FGAM_synth_II: phosphoribosylformylglycinamidine synthase II	1	0	1	1	1	1	1	1	1	1	1	1	1	1	1	1	1	1	1	1	1	0	1	1	1	1	1	0	0	0	1	0	1	0	1	1	0	0	1	0	1	1	1	1	0	0	0
p0205	TIGR00510	lipA: lipoyl synthase	1	0	1	1	1	1	1	1	1	1	1	1	1	1	1	1	1	1	0	0	0	0	1	1	1	1	1	0	0	1	1	0	1	1	0	1	1	0	1	1	1	0	0	0	0	0	0
p0206	TIGR00128	fabD: malonyl CoA-acyl carrier protein transacylase	1	1	1	1	1	1	1	1	1	1	1	1	1	1	1	1	1	1	1	1	0	0	1	1	1	1	1	0	1	0	0	1	1	0	1	0	1	0	1	0	1	1	1	1	1	0	1
p0207	TIGR00457	asnS: asparagine--tRNA ligase	0	1	1	0	0	0	0	0	0	1	0	1	1	1	1	1	1	0	1	0	1	1	1	0	0	1	1	0	0	1	0	0	0	0	0	0	0	0	0	0	0	0	0	0	0	0	0
p0208	COG2252	COG2252: Xanthine/uracil/vitamin C permease	0	0	0	0	1	1	0	0	0	0	0	0	0	0	0	0	0	0	1	0	1	0	1	0	0	0	0	0	0	1	0	0	1	0	1	0	0	0	0	0	0	1	0	1	0	1	0
p0209	TIGR01163	rpe: ribulose-phosphate 3-epimerase	0	1	1	1	1	1	1	1	1	1	1	1	1	1	1	0	1	1	1	0	1	1	1	1	1	1	1	1	1	1	1	1	1	1	1	1	1	0	1	1	1	1	1	1	1	1	0
p0210	TIGR00460	fmt: methionyl-tRNA formyltransferase	1	0	1	1	1	1	1	1	1	1	1	1	1	1	1	1	1	1	0	1	0	0	1	1	1	1	1	1	1	1	1	1	1	1	0	0	0	0	1	1	0	1	0	1	0	0	1
p0211	TIGR01127	ilvA_1Cterm: threonine ammonia-lyase	0	1	1	0	0	0	0	0	0	0	0	1	1	1	1	1	1	1	1	0	1	0	0	0	0	1	1	0	0	0	0	0	0	0	0	0	0	1	0	0	0	0	0	0	0	0	0
p0212	TIGR01129	secD: protein-export membrane protein SecD	1	1	1	1	1	1	1	1	1	1	1	1	1	1	1	1	1	1	1	0	0	0	1	1	1	1	1	1	1	0	1	0	1	1	1	1	1	0	1	1	1	1	0	1	1	1	1
p0213	TIGR00612	ispG_gcpE: 4-hydroxy-3-methylbut-2-en-1-yl diphosphate synthase	0	1	1	1	1	1	1	1	1	1	1	1	1	1	1	1	1	1	0	1	1	0	1	1	1	1	1	1	0	0	0	0	1	1	1	0	0	0	1	0	0	1	0	0	1	0	0
p0214	TIGR02483	PFK_mixed: phosphofructokinase	0	1	1	1	1	1	1	1	1	1	1	0	1	0	0	1	1	1	0	0	1	0	1	0	0	0	1	1	1	1	1	0	0	0	0	0	0	0	0	0	0	0	1	0	0	1	0
p0215	TIGR00936	ahcY: adenosylhomocysteinase	1	0	1	1	1	1	1	1	1	1	0	1	1	1	1	1	1	1	0	1	0	1	1	1	0	1	1	0	0	0	0	1	0	0	1	0	0	0	1	0	0	1	1	1	0	1	1
p0216	TIGR00461	gcvP: glycine dehydrogenase	1	0	1	1	1	1	1	1	1	1	1	1	1	1	1	1	1	1	1	0	1	0	1	1	1	1	1	0	0	0	1	0	0	1	1	0	1	0	1	0	0	1	1	1	0	0	0
p0217	TIGR03705	poly_P_kin: polyphosphate kinase 1	0	0	1	0	0	0	0	0	0	0	0	1	1	1	1	1	1	1	0	0	0	0	1	1	1	1	1	0	0	1	0	1	0	0	0	0	0	0	0	0	0	0	0	0	0	0	0
p0218	TIGR00757	RNaseEG: ribonuclease, Rne/Rng family	1	0	1	1	1	1	1	1	1	1	1	1	1	1	1	1	1	1	1	1	1	0	1	1	1	1	1	1	1	1	1	1	1	0	1	1	1	0	1	1	0	1	1	1	1	0	0
p0219	TIGR00836	amt: ammonium transporter	1	0	1	1	1	1	1	1	1	1	1	1	1	1	1	1	0	1	0	0	0	0	1	1	1	1	1	1	1	0	0	0	1	1	0	1	0	0	1	1	1	1	1	0	1	1	0
p0220	TIGR01974	NDH_I_L: proton-translocating NADH-quinone oxidoreductase, chain L	1	0	1	1	1	1	1	1	1	1	1	1	1	1	1	1	1	1	0	1	1	1	1	1	1	1	1	0	1	0	1	0	0	0	1	1	1	1	0	1	1	1	1	1	0	0	0
p0221	TIGR00426	TIGR00426: competence protein ComEA helix-hairpin-helix repeat region	1	0	1	1	1	1	1	1	1	1	0	1	1	1	1	1	1	1	1	0	0	0	1	0	0	1	1	0	0	0	0	0	1	0	0	0	0	0	0	0	0	0	0	0	0	0	0
p0222	TIGR01959	nuoF_fam: NADH oxidoreductase (quinone), F subunit	1	1	0	1	1	1	1	1	1	1	1	0	1	1	1	0	1	1	1	1	1	1	1	1	0	1	1	1	1	1	1	0	1	0	1	1	1	1	1	1	1	1	1	1	0	1	0
p0223	TIGR00229	sensory_box: PAS domain S-box protein	1	1	1	1	1	1	1	1	1	1	1	1	1	1	1	1	1	1	1	0	0	0	1	1	1	0	1	0	0	0	1	0	0	1	1	1	1	0	1	1	1	1	1	1	1	0	1
p0224	TIGR00237	xseA: exodeoxyribonuclease VII, large subunit	0	1	1	1	1	1	1	1	1	1	1	1	1	1	1	1	1	1	1	0	0	0	1	1	1	1	1	1	1	0	1	0	1	1	1	0	1	0	1	1	0	1	1	1	1	1	1
p0225	COG4799	COG4799: Acetyl-CoA carboxylase, carboxyltransferase component (subunits alpha and beta)	0	1	0	0	1	1	0	0	0	0	0	0	1	1	1	0	1	1	0	0	0	0	0	0	0	0	1	0	0	0	0	0	0	0	0	0	0	0	0	0	0	0	0	0	0	0	0
p0226	TIGR03026	NDP-sugDHase: nucleotide sugar dehydrogenase	1	0	1	1	1	1	1	1	1	1	1	1	1	1	1	1	1	1	0	1	1	1	1	1	1	1	1	1	1	1	1	1	1	1	1	0	1	0	1	0	0	1	1	1	0	1	0
p0227	COG0399	WecE: Predicted pyridoxal phosphate-dependent enzyme apparently involved in regulation of cell wall biogenesis	0	1	1	1	1	1	1	1	1	1	1	1	1	1	1	1	1	1	1	1	1	1	1	1	1	1	1	1	1	1	0	1	1	1	1	1	1	1	1	0	1	1	1	1	1	0	0
p0228	COG1129	MglA: ABC-type sugar transport system, ATPase component	1	0	1	0	0	0	0	0	0	0	0	1	1	1	1	1	1	1	1	0	1	0	1	0	0	1	1	0	0	1	0	0	1	0	1	1	0	1	0	0	0	1	0	1	0	0	0
p0229	TIGR00120	ArgJ: glutamate N-acetyltransferase/amino-acid acetyltransferase	1	0	1	1	1	1	1	1	1	1	1	1	1	1	1	1	1	1	0	1	0	1	1	1	1	1	1	0	0	0	1	0	1	0	1	0	0	0	1	0	0	1	1	1	0	1	0
p0230	TIGR00513	accA: acetyl-CoA carboxylase, carboxyl transferase, alpha subunit	0	1	1	1	1	1	1	1	1	1	1	1	1	1	1	1	1	1	0	1	0	1	1	1	1	1	1	0	0	0	0	1	0	0	0	0	0	0	1	0	0	1	1	1	0	0	0
p0231	TIGR02082	metH: methionine synthase	0	1	1	0	0	0	0	0	0	0	0	1	1	1	1	1	1	1	1	1	1	1	1	1	1	1	1	0	0	1	0	1	0	0	0	0	0	0	0	0	0	0	0	0	0	0	0
p0232	TIGR03423	pbp2_mrdA: penicillin-binding protein 2	0	1	0	1	1	1	1	1	1	1	1	1	0	0	0	1	0	0	0	1	0	1	1	0	0	0	0	1	1	0	1	0	0	1	0	1	1	0	1	1	1	1	1	1	0	1	1
p0233	TIGR00657	asp_kinases: aspartate kinase	1	1	1	1	1	1	1	1	1	1	1	1	1	1	1	1	1	1	0	1	0	1	1	1	1	1	1	0	0	1	1	0	1	0	1	0	0	0	1	0	1	1	0	1	0	0	1
p0234	TIGR02504	NrdJ_Z: ribonucleoside-diphosphate reductase, adenosylcobalamin-dependent	0	0	1	1	0	0	1	0	1	0	1	1	1	1	1	1	1	1	1	1	1	1	1	0	0	1	1	1	1	1	1	0	0	0	1	0	0	0	1	0	0	1	1	1	1	0	0
p0235	COG0318	CaiC: Acyl-CoA synthetases (AMP-forming)/AMP-acid ligases II	0	0	1	1	1	1	1	1	1	0	1	1	0	1	1	1	1	1	1	1	1	1	1	1	1	0	1	1	0	1	1	0	1	0	0	1	0	1	0	0	1	1	0	0	0	0	0
p0236	TIGR01307	pgm_bpd_ind: 2,3-bisphosphoglycerate-independent phosphoglycerate mutase	0	1	0	0	0	0	0	0	0	1	1	0	0	0	0	0	0	0	1	1	1	0	1	1	1	0	0	0	0	0	0	0	0	0	0	0	0	0	1	0	0	0	0	0	0	0	0
p0237	TIGR01389	recQ: ATP-dependent DNA helicase RecQ	1	0	1	1	1	1	1	1	1	1	1	1	1	1	1	1	1	1	0	0	0	1	1	1	1	1	1	0	0	0	0	0	0	0	0	0	1	0	0	1	0	0	0	0	0	0	0
p0238	TIGR00419	tim: triose-phosphate isomerase	1	0	1	1	1	1	1	1	1	1	1	1	1	1	1	1	1	1	1	0	1	1	1	1	1	1	1	1	1	0	1	0	1	1	1	1	1	0	1	1	1	1	1	1	0	1	0
p0239	TIGR00737	nifR3_yhdG: putative TIM-barrel protein, nifR3 family	1	0	1	1	1	1	1	1	1	0	0	1	1	1	1	1	1	1	1	0	0	0	1	1	1	1	1	0	1	0	1	0	1	1	0	0	1	0	0	1	0	0	0	0	0	0	1
p0240	TIGR01591	Fdh-alpha: formate dehydrogenase, alpha subunit	1	0	1	1	1	1	1	1	1	1	1	1	1	1	1	1	1	1	1	1	1	1	1	1	1	1	1	1	1	0	1	1	0	1	1	1	1	1	1	1	1	1	1	1	1	1	0
p0241	TIGR01027	proB: glutamate 5-kinase	1	0	1	1	1	1	1	1	1	1	1	1	1	1	1	1	1	1	1	1	0	0	1	1	1	1	1	1	0	0	1	0	0	0	1	0	0	0	1	1	0	1	1	1	0	1	1
p0242	_	_	0	0	0	0	0	0	0	0	0	0	0	0	0	0	0	0	0	0	0	0	0	0	0	0	0	0	0	0	0	0	0	0	0	0	0	0	0	0	0	0	0	0	0	0	0	0	0
p0243	TIGR00442	hisS: histidine--tRNA ligase	1	1	1	1	1	1	1	1	1	1	1	0	0	0	0	1	0	0	0	0	1	1	1	1	1	1	1	1	0	1	1	1	0	1	1	0	1	0	1	0	0	1	1	0	0	0	0
p0244	COG0334	GdhA: Glutamate dehydrogenase/leucine dehydrogenase	1	1	1	1	1	1	1	1	1	1	1	1	1	1	1	1	1	1	1	0	1	1	1	1	1	1	1	0	0	0	0	1	1	0	0	1	0	0	1	0	1	1	1	1	1	1	0
p0245	TIGR00858	bioF: 8-amino-7-oxononanoate synthase	1	0	1	1	1	1	1	1	1	1	1	1	1	1	1	1	1	1	1	0	1	0	1	1	1	1	1	0	0	1	1	0	1	1	1	1	1	1	1	1	1	1	1	1	1	1	0
p0246	TIGR03181	PDH_E1_alph_x: pyruvate dehydrogenase (acetyl-transferring) E1 component, alpha subunit	1	1	0	1	1	1	1	1	1	1	1	0	1	1	1	0	1	1	1	0	0	0	1	1	1	0	0	1	1	0	1	0	1	0	1	1	1	0	1	1	1	1	1	1	0	1	0
p0247	TIGR01515	branching_enzym: 1,4-alpha-glucan branching enzyme	1	0	1	1	0	0	1	1	1	1	0	1	1	1	1	1	1	1	0	0	1	0	1	0	0	1	1	0	0	0	0	0	0	0	1	0	0	0	1	0	0	1	1	1	0	0	0
p0248	COG0460	ThrA: Homoserine dehydrogenase	1	0	1	1	1	1	1	1	1	0	0	1	1	1	1	1	1	1	1	1	1	1	1	1	1	1	1	1	1	0	0	0	0	0	0	0	0	0	0	1	0	1	0	1	0	0	0
p0249	COG0260	PepB: Leucyl aminopeptidase	0	0	1	1	1	1	1	1	1	1	1	0	1	1	1	1	1	1	1	1	1	0	1	0	0	1	1	0	0	0	0	0	0	1	1	0	1	0	1	0	0	1	1	1	0	0	0
p0250	TIGR00528	gcvT: glycine cleavage system T protein	1	0	1	1	1	1	1	1	1	1	1	1	1	1	1	1	1	1	0	0	1	0	0	1	1	1	1	0	0	1	1	0	1	1	1	0	0	0	1	1	0	1	1	1	0	0	0
p0251	COG2204	AtoC: Response regulator containing CheY-like receiver, AAA-type ATPase, and DNA-binding domains	1	0	1	1	1	1	1	1	1	1	1	1	1	1	1	1	1	1	1	1	1	1	1	1	1	1	1	1	1	1	1	1	1	1	1	1	1	0	1	1	1	1	1	1	1	1	1
p0252	COG0326	HtpG: Molecular chaperone, HSP90 family	1	0	0	1	1	1	1	1	1	1	0	1	1	1	1	1	1	1	0	0	0	0	0	0	0	0	0	0	0	0	1	0	0	0	0	0	0	0	0	0	0	0	1	0	0	0	0
p0253	TIGR00515	accD: acetyl-CoA carboxylase, carboxyl transferase, beta subunit	1	1	1	1	1	1	1	1	1	1	1	1	1	1	1	1	1	1	0	0	1	1	0	1	1	1	1	1	1	1	1	1	1	1	1	1	0	1	1	1	1	1	1	1	0	1	0
p0254	TIGR03319	YmdA_YtgF: conserved hypothetical protein YmdA/YtgF	0	0	1	1	1	1	1	1	1	1	1	1	1	1	1	1	1	1	1	0	1	1	1	1	1	1	1	0	0	1	1	0	1	1	1	0	0	0	1	0	0	1	1	1	1	1	0
p0255	TIGR01099	galU: UTP-glucose-1-phosphate uridylyltransferase	0	0	0	0	0	0	0	0	0	0	0	0	0	0	0	0	0	0	0	1	0	0	1	0	0	0	0	0	0	0	0	0	1	0	0	1	1	0	0	0	1	1	0	1	0	0	0
p0256	COG2759	MIS1: Formyltetrahydrofolate synthetase	0	0	0	1	1	1	1	1	1	1	1	0	0	0	0	1	1	1	0	1	1	1	1	0	0	0	0	1	1	0	1	0	1	1	1	1	1	0	1	0	1	1	1	1	1	1	0
p0257	TIGR02533	type_II_gspE: type II secretion system protein E	1	1	1	1	1	1	1	1	1	1	1	1	1	1	1	1	1	1	1	1	1	1	1	1	1	1	1	0	1	1	1	1	1	1	1	1	1	0	1	1	1	1	1	0	1	1	0
p0258	TIGR00234	tyrS: tyrosine--tRNA ligase	0	0	1	1	1	1	1	1	1	1	1	0	0	1	1	1	0	0	0	0	1	0	0	1	1	1	1	0	0	0	0	1	1	1	1	0	0	0	0	0	0	1	0	1	0	1	0
p0259	TIGR01891	amidohydrolases: amidohydrolase	1	1	1	1	1	1	1	1	1	1	0	1	1	1	1	1	1	1	0	0	1	1	1	0	0	1	0	0	0	0	1	0	1	0	0	0	1	0	0	1	0	0	1	0	1	0	0
p0260	TIGR00326	eubact_ribD: riboflavin biosynthesis protein RibD	0	1	1	1	1	1	1	1	1	1	1	1	1	1	1	1	1	1	0	1	1	0	1	1	1	1	1	1	1	1	1	0	1	0	1	1	0	0	0	1	0	1	0	1	0	1	1
p0261	TIGR03589	PseB: UDP-N-acetylglucosamine 4,6-dehydratase	0	0	0	1	0	0	1	1	1	1	1	1	0	0	0	1	0	0	1	1	1	1	1	1	1	0	0	0	0	1	0	1	1	0	0	0	0	0	0	0	0	0	0	0	0	0	0
p0262	TIGR01972	NDH_I_M: proton-translocating NADH-quinone oxidoreductase, chain M	0	0	1	1	1	1	1	1	1	1	1	1	1	1	1	0	1	1	0	0	0	0	0	1	1	1	1	0	0	0	1	1	0	0	1	1	0	0	1	0	1	1	1	1	0	1	0
p0263	TIGR01048	lysA: diaminopimelate decarboxylase	1	1	1	1	1	1	1	1	1	1	1	0	1	1	1	1	1	1	0	0	0	0	1	1	1	1	1	1	0	0	1	1	0	1	1	1	1	0	1	1	1	1	0	1	0	1	1
p0264	TIGR00018	panC: pantoate--beta-alanine ligase	1	0	1	1	1	1	1	1	1	1	1	1	1	1	1	1	1	1	1	0	1	1	1	1	1	1	1	1	0	1	1	0	0	1	1	0	1	0	1	1	1	1	1	1	1	0	0
p0265	COG1960	CaiA: Acyl-CoA dehydrogenases	0	0	1	0	0	0	0	0	0	0	1	0	1	1	1	0	1	1	1	0	1	1	1	0	0	0	1	1	0	1	0	1	1	0	1	0	0	0	0	0	1	1	0	0	0	1	0
p0266	TIGR00503	prfC: peptide chain release factor 3	0	0	0	0	0	0	0	0	1	0	0	0	0	0	0	0	0	0	0	0	0	0	1	0	0	0	1	0	0	0	0	0	0	0	0	0	0	0	0	0	0	0	0	0	0	0	0
p0267	TIGR01348	PDHac_trf_long: dihydrolipoyllysine-residue acetyltransferase	1	1	1	1	1	1	1	1	1	0	1	1	1	1	1	1	1	1	0	0	0	0	1	1	1	1	1	1	1	0	0	1	1	0	0	0	1	0	1	0	0	1	1	1	0	1	0
p0268	TIGR00670	asp_carb_tr: aspartate carbamoyltransferase	1	0	1	1	1	1	1	1	1	1	1	1	1	1	1	1	1	1	1	1	0	1	1	0	0	1	1	1	1	1	1	0	1	1	1	1	1	0	1	0	1	1	1	1	1	0	1
p0269	TIGR01798	cit_synth_I: citrate (Si)-synthase	1	1	1	0	0	0	0	0	0	1	1	1	1	1	1	1	1	1	1	0	0	0	1	1	1	1	1	0	0	1	0	0	1	0	0	0	0	0	1	0	0	0	1	0	0	0	0
p0270	COG1137	YhbG: ABC-type (unclassified) transport system, ATPase component	1	1	1	1	1	1	1	1	1	1	1	1	1	1	1	1	1	1	0	1	1	1	1	1	1	1	1	0	0	1	1	1	1	0	1	0	1	0	1	0	0	1	1	1	1	1	1
p0271	TIGR00761	argB: acetylglutamate kinase	0	0	1	1	1	1	1	1	1	1	1	1	1	1	1	1	1	1	1	0	0	1	1	1	1	1	1	1	0	1	0	0	1	1	1	1	1	0	1	0	1	1	1	1	1	1	0
p0272	TIGR03719	ABC_ABC_ChvD: ATP-binding cassette protein, ChvD family	1	0	1	1	0	1	1	1	1	1	0	0	1	1	1	0	1	1	0	0	0	0	0	1	1	1	1	0	0	0	1	0	0	0	0	0	0	1	1	0	0	0	0	0	0	0	0
p0273	COG1005	NuoH: NADH:ubiquinone oxidoreductase subunit 1 (chain H)	0	1	1	1	1	1	1	1	1	1	1	1	1	1	1	0	1	1	0	0	0	0	0	1	1	1	1	1	0	0	1	0	0	0	1	1	0	1	1	0	1	1	1	1	1	1	0
p0274	TIGR00871	zwf: glucose-6-phosphate dehydrogenase	1	0	1	1	1	1	1	1	1	1	1	1	1	1	1	1	1	1	0	0	1	1	1	1	1	1	1	0	0	0	1	0	1	0	0	0	0	1	1	1	0	0	0	0	0	1	0
p0275	TIGR00313	cobQ: cobyric acid synthase CobQ	0	0	0	1	1	1	1	1	1	1	1	0	0	0	0	0	0	0	0	0	0	0	0	0	0	0	0	0	0	1	1	0	0	1	1	0	1	0	1	1	1	1	1	1	1	1	1
p0276	COG0643	CheA: Chemotaxis protein histidine kinase and related kinases	1	0	1	1	1	1	1	0	1	1	1	1	1	1	1	1	1	1	0	0	0	0	1	0	0	1	1	0	0	1	1	0	0	0	0	0	0	1	0	0	0	0	0	0	0	0	0
p0277	TIGR00835	agcS: amino acid carrier protein	0	0	1	1	0	0	0	1	1	1	1	1	0	0	0	1	1	0	1	0	1	0	0	0	0	1	0	0	1	1	0	0	0	0	1	0	0	0	1	0	1	1	0	0	0	0	0
p0278	TIGR01341	aconitase_1: aconitate hydratase 1	0	0	1	1	1	1	1	1	1	1	1	1	1	1	1	1	1	1	0	0	0	0	1	1	1	1	1	0	0	1	0	1	0	1	1	0	0	0	1	1	1	1	0	1	0	0	0
p0279	TIGR02095	glgA: glycogen/starch synthase, ADP-glucose type	1	0	1	1	1	1	0	1	1	1	0	1	1	1	1	1	1	1	0	0	0	0	0	0	0	1	1	1	1	0	1	0	1	0	1	1	0	0	0	0	1	1	1	1	0	1	0
p0280	TIGR02037	degP_htrA_DO: peptidase Do	1	0	1	1	1	1	1	1	1	1	1	1	1	1	1	1	1	1	1	1	1	1	1	1	1	1	1	1	1	1	1	1	1	1	1	0	1	1	1	1	1	1	1	1	1	1	1
p0281	TIGR02456	treS_nterm: trehalose synthase	0	0	1	1	1	1	1	1	1	0	0	1	0	0	0	1	1	1	0	0	0	0	1	0	0	1	0	1	1	0	1	0	0	0	0	0	0	0	0	0	0	0	0	0	0	0	0
p0282	TIGR00651	pta: phosphate acetyltransferase	0	0	0	1	0	0	1	0	0	1	1	0	0	0	0	0	0	0	0	0	0	1	1	0	0	0	0	0	0	1	0	0	0	0	0	0	0	0	0	0	0	0	0	0	0	0	0
p0283	TIGR01966	RNasePH: ribonuclease PH	0	0	1	1	1	1	1	1	1	1	1	1	1	1	1	1	1	1	0	0	1	0	1	1	1	1	1	1	0	0	1	1	0	1	1	0	0	0	1	1	0	1	1	1	1	1	1
p0284	TIGR02091	glgC: glucose-1-phosphate adenylyltransferase	1	0	1	1	1	1	1	1	1	1	1	1	1	1	1	1	1	1	0	0	0	0	0	0	0	1	1	1	1	0	1	0	1	0	1	0	1	0	1	1	1	1	1	1	1	1	0
p0285	COG0661	AarF: Predicted unusual protein kinase	0	1	1	1	1	1	1	1	1	0	1	1	1	1	1	1	1	1	1	0	1	0	1	1	1	1	1	1	1	0	1	0	1	0	1	0	0	0	0	1	0	1	0	1	0	0	0
p0286	TIGR01091	upp: uracil phosphoribosyltransferase	1	1	0	0	0	0	0	0	0	0	0	1	1	1	1	0	1	1	0	0	0	0	0	1	1	1	1	0	0	0	0	0	0	0	0	0	0	0	0	0	0	0	0	0	0	0	0
p0287	COG1132	MdlB: ABC-type multidrug transport system, ATPase and permease components	0	1	0	0	1	1	0	0	0	0	0	0	0	0	1	0	0	1	0	0	0	1	0	1	1	0	0	1	1	0	0	0	0	1	0	0	0	0	1	0	0	0	1	0	0	1	0
p0288	TIGR01245	trpD: anthranilate phosphoribosyltransferase	0	0	1	1	1	1	1	1	1	1	1	1	1	1	1	1	1	1	1	1	1	1	1	1	1	1	1	0	0	1	1	1	1	0	1	1	0	0	1	1	1	0	1	1	0	0	0
p0289	TIGR00928	purB: adenylosuccinate lyase	1	1	1	1	1	1	1	1	1	1	1	1	1	1	1	1	1	1	0	1	1	1	1	1	1	0	1	0	1	0	0	0	0	0	0	1	1	1	1	0	1	1	1	0	0	0	0
p0290	TIGR00387	glcD: glycolate oxidase, subunit GlcD	1	0	0	1	1	1	1	1	1	1	1	1	1	1	1	1	1	1	0	0	0	0	1	0	0	0	1	0	0	0	1	0	1	1	1	1	0	0	1	1	1	1	1	1	0	0	0
p0291	TIGR01828	pyru_phos_dikin: pyruvate, phosphate dikinase	1	1	1	1	1	1	1	1	1	1	1	1	1	1	1	1	1	1	1	1	1	0	1	1	1	1	1	1	1	0	0	0	1	1	1	1	0	0	1	0	0	0	1	1	0	0	0
p0292	TIGR01357	aroB: 3-dehydroquinate synthase	0	0	1	1	1	1	1	1	1	1	1	1	1	1	1	1	1	1	0	0	1	1	1	1	1	1	1	0	1	1	1	0	1	0	1	0	0	0	0	0	0	1	0	1	0	0	0
p0293	COG1301	GltP: Na+/H+-dicarboxylate symporters	1	1	1	0	0	0	0	0	1	1	1	1	1	1	1	1	1	1	0	1	1	0	1	1	1	1	1	0	0	1	1	1	0	0	0	0	0	0	0	0	0	0	0	0	0	0	0
p0294	TIGR00388	glyQ: glycine--tRNA ligase, alpha subunit	0	0	0	1	1	1	1	1	1	1	1	0	0	0	0	0	0	0	0	0	0	0	0	0	0	0	0	0	0	0	1	0	0	1	1	0	1	0	1	0	1	1	1	1	0	0	0
p0295	TIGR00508	bioA: adenosylmethionine-8-amino-7-oxononanoate transaminase	1	0	1	1	1	1	1	1	1	1	1	1	0	0	0	1	1	0	0	0	1	0	0	1	1	1	1	1	0	1	1	1	1	1	1	1	1	0	1	0	1	1	1	1	0	1	1
p0296	COG0446	HcaD: Uncharacterized NAD(FAD)-dependent dehydrogenases	1	0	1	1	1	1	1	1	1	1	0	1	1	1	1	1	1	0	1	0	0	1	1	1	1	1	1	0	0	0	1	0	0	1	0	0	0	0	0	0	0	0	1	0	0	0	0
p0297	TIGR00212	hemC: porphobilinogen deaminase	0	0	1	1	1	1	1	1	1	1	1	1	1	1	1	1	1	1	1	1	0	0	1	1	1	1	1	1	0	0	1	0	0	0	0	0	1	0	1	0	0	1	1	0	1	1	1
p0298	TIGR01536	asn_synth_AEB: asparagine synthase (glutamine-hydrolyzing)	1	0	1	1	0	0	0	1	1	1	1	1	1	1	1	1	1	1	0	1	1	1	1	1	1	1	1	0	0	1	1	1	0	0	0	1	0	1	1	0	1	0	1	0	0	0	0
p0299	TIGR01087	murD: UDP-N-acetylmuramoylalanine--D-glutamate ligase	0	1	0	1	1	1	1	1	1	1	1	1	0	0	0	1	0	0	1	0	1	1	1	1	1	0	0	1	1	0	1	0	0	1	1	1	1	0	1	1	0	1	1	1	0	1	1
p0300	TIGR01351	adk: adenylate kinase	1	0	1	1	1	1	1	1	1	1	1	0	1	1	1	0	0	0	1	1	1	1	1	0	0	0	1	1	1	0	1	1	1	1	1	1	1	0	1	1	1	1	1	1	0	1	1
p0301	TIGR03345	VI_ClpV1: type VI secretion ATPase, ClpV1 family	1	0	1	1	1	1	1	1	1	1	1	1	1	1	1	1	1	1	1	1	1	1	1	1	1	1	1	1	0	0	1	1	1	0	1	0	1	0	1	1	0	1	1	1	0	1	0
p0302	COG0553	HepA: Superfamily II DNA/RNA helicases, SNF2 family	0	1	1	1	1	1	1	1	1	1	0	1	1	1	1	1	1	1	1	0	1	0	1	1	1	1	1	0	0	1	0	0	1	1	0	0	0	0	0	0	0	0	0	0	0	0	0
p0303	TIGR01069	mutS2: MutS2 family protein	0	0	0	0	0	0	0	0	0	0	0	0	1	1	1	0	1	1	0	0	0	0	1	0	0	0	0	0	0	0	0	0	0	0	0	0	0	0	0	0	0	0	0	0	0	0	0
p0304	_	_	0	0	0	0	0	0	0	0	0	0	0	0	0	0	0	0	0	0	0	0	0	0	0	0	0	0	0	0	0	0	0	0	0	0	0	0	0	0	0	0	0	0	0	0	0	0	0
p0305	TIGR00518	alaDH: alanine dehydrogenase	0	0	1	1	1	1	1	1	0	0	0	1	1	1	1	1	1	1	0	0	1	0	1	0	0	1	1	0	0	0	0	1	1	0	1	0	1	0	0	1	0	1	0	0	1	0	0
p0306	COG0601	DppB: ABC-type dipeptide/oligopeptide/nickel transport systems, permease components	0	0	1	0	0	0	0	0	0	1	0	1	0	0	0	1	0	0	0	0	1	0	0	1	1	0	1	0	0	0	0	0	1	0	1	0	0	0	0	0	0	1	0	1	0	0	0
p0307	TIGR03410	urea_trans_UrtE: urea ABC transporter, ATP-binding protein UrtE	0	1	0	1	0	0	0	0	0	0	1	0	1	1	1	0	0	0	0	0	1	1	1	1	1	1	1	0	0	0	0	0	1	0	0	0	0	0	0	0	0	0	1	0	0	0	0
p0308	TIGR01464	hemE: uroporphyrinogen decarboxylase	1	0	1	0	0	0	0	0	0	0	0	1	1	1	1	1	1	1	0	0	0	0	0	0	0	1	1	0	0	1	0	0	1	0	0	0	0	1	0	0	0	0	0	0	0	0	0
p0309	TIGR00390	hslU: ATP-dependent protease HslVU, ATPase subunit	0	0	1	1	1	1	0	1	1	1	1	1	1	1	1	1	1	1	0	0	1	0	0	0	0	0	0	1	0	1	1	0	0	1	1	1	1	0	1	0	1	1	0	1	0	0	0
p0310	TIGR00233	trpS: tryptophan--tRNA ligase	1	1	1	1	1	1	1	1	1	1	1	1	1	1	1	1	1	1	1	1	1	1	1	1	1	1	1	1	0	1	1	0	0	0	0	0	1	0	1	0	1	1	1	1	0	1	0
p0311	TIGR00182	plsX: fatty acid/phospholipid synthesis protein PlsX	1	1	0	1	1	1	1	1	1	1	1	1	1	1	1	1	1	1	1	1	1	1	1	1	1	0	0	0	1	0	1	0	0	0	1	0	1	0	1	0	1	1	1	1	0	1	1
p0312	TIGR02891	CtaD_CoxA: cytochrome c oxidase, subunit I	1	1	1	0	0	0	0	0	0	0	0	1	1	1	1	1	1	1	0	0	0	0	0	1	1	1	1	0	0	0	0	0	0	0	0	0	0	0	0	0	0	0	0	0	0	0	0
p0313	COG0018	ArgS: Arginyl-tRNA synthetase	0	0	0	0	0	0	0	0	0	0	0	0	0	0	0	1	0	0	0	0	0	0	0	0	0	0	0	0	0	0	0	0	0	0	0	0	0	0	0	0	0	0	0	0	0	0	0
p0314	COG1271	CydA: Cytochrome bd-type quinol oxidase, subunit 1	0	0	1	0	0	0	0	0	0	0	0	1	0	0	0	1	0	1	0	0	1	0	0	0	0	0	1	0	0	0	0	0	0	0	0	0	0	0	0	0	0	0	0	0	0	0	0
p0315	COG0488	Uup: ATPase components of ABC transporters with duplicated ATPase domains	0	0	0	0	0	0	0	0	1	1	0	0	1	1	1	1	0	0	0	0	0	0	0	0	0	1	1	0	0	0	0	0	0	0	0	0	0	0	0	0	0	0	0	0	0	0	0
p0316	TIGR00456	argS: arginine--tRNA ligase	1	1	1	1	1	1	1	1	1	1	1	1	1	1	1	1	1	1	1	0	1	0	1	1	1	1	1	1	1	0	1	0	1	1	1	0	1	0	1	1	1	0	1	1	1	1	1
p0317	COG0389	DinP: Nucleotidyltransferase/DNA polymerase involved in DNA repair	1	0	1	1	1	1	1	1	1	1	1	1	1	1	1	1	0	1	0	0	0	1	1	1	1	1	0	0	0	0	0	1	0	0	1	0	0	0	1	0	0	1	1	1	0	1	0
p0318	TIGR01479	GMP_PMI: mannose-1-phosphate guanylyltransferase/mannose-6-phosphate isomerase	1	1	1	1	1	1	1	1	1	1	1	1	1	1	1	1	1	1	1	0	1	1	1	1	1	1	1	1	1	0	0	1	0	1	0	0	1	0	1	0	0	1	1	1	0	1	0
p0319	TIGR01362	KDO8P_synth: 3-deoxy-8-phosphooctulonate synthase	1	0	1	1	1	1	1	1	1	1	1	1	1	1	1	1	1	1	0	0	0	0	1	1	1	1	1	1	1	1	1	1	0	1	1	0	1	0	1	0	0	1	1	1	0	0	0
p0320	COG0476	ThiF: Dinucleotide-utilizing enzymes involved in molybdopterin and thiamine biosynthesis family 2	1	0	1	1	1	1	1	1	1	1	1	1	1	1	1	1	1	1	1	0	0	0	1	0	0	1	1	0	0	1	0	1	1	1	1	0	1	0	1	1	0	1	1	1	0	1	0
p0321	TIGR00400	mgtE: magnesium transporter	1	0	1	1	1	1	1	1	1	1	1	1	1	1	1	1	1	1	0	1	0	1	1	1	1	1	1	0	0	1	1	1	1	1	1	0	1	0	1	1	0	0	1	0	1	0	0
p0322	TIGR00211	glyS: glycine--tRNA ligase, beta subunit	0	0	0	1	0	1	1	1	1	1	0	0	0	0	0	0	0	0	0	0	0	0	0	0	0	0	0	1	1	0	0	0	0	1	1	1	1	0	0	1	1	1	0	1	1	1	0
p0323	TIGR00566	trpG_papA: glutamine amidotransferase of anthranilate synthase or aminodeoxychorismate synthase	0	1	1	1	1	1	1	1	1	1	1	1	1	1	1	1	1	1	1	1	0	1	1	1	1	1	1	1	1	1	1	1	1	1	1	1	1	0	1	1	1	1	1	1	0	0	0
p0324	TIGR00933	2a38: potassium uptake protein, TrkH family	0	0	0	1	1	1	0	0	1	1	1	1	0	0	0	1	0	0	1	1	1	1	1	1	1	0	1	1	1	0	0	0	0	0	1	1	1	0	1	0	1	1	0	1	0	0	1
p0325	TIGR01727	oligo_HPY: oligopeptide/dipeptide ABC transporter, ATP-binding protein, C-terminal domain	0	0	1	0	0	0	0	0	0	1	0	0	0	0	0	0	0	0	0	0	1	0	0	1	1	0	1	0	0	0	0	0	1	0	0	0	0	0	0	0	0	0	0	0	0	0	0
p0326	TIGR01521	FruBisAldo_II_B: fructose-bisphosphate aldolase, class II, Calvin cycle subtype	0	0	1	1	1	1	1	0	0	0	0	0	0	0	0	0	0	0	1	0	1	1	1	0	0	1	1	0	0	0	0	1	1	0	0	0	0	0	0	0	1	0	0	0	0	0	0
p0327	TIGR02085	meth_trns_rumB: 23S rRNA (uracil-5-)-methyltransferase RumB	0	0	0	0	0	0	0	0	0	0	0	0	0	0	0	0	0	0	0	0	0	0	0	0	0	0	0	0	0	0	0	0	0	0	0	0	0	0	0	0	0	0	0	0	0	0	0
p0328	TIGR00933	2a38: potassium uptake protein, TrkH family	0	0	1	1	1	1	1	1	1	1	1	1	0	0	0	1	0	0	1	0	1	0	1	1	1	0	0	0	0	1	0	0	1	0	0	0	0	0	1	1	0	1	1	0	0	1	0
p0329	TIGR01727	oligo_HPY: oligopeptide/dipeptide ABC transporter, ATP-binding protein, C-terminal domain	0	0	1	0	0	0	0	0	0	0	0	1	0	0	0	0	0	0	0	0	1	0	1	0	0	0	1	0	0	0	0	0	1	0	1	0	0	0	0	0	0	1	0	1	0	0	0
p0330	TIGR00440	glnS: glutamine--tRNA ligase	0	0	0	0	0	0	0	0	1	1	1	1	0	0	0	1	0	0	1	1	1	1	1	1	1	1	0	0	0	0	0	1	0	0	0	0	0	0	1	0	0	0	1	0	0	0	0
p0331	COG0826	COG0826: Collagenase and related proteases	1	0	1	1	1	1	1	1	1	1	1	1	1	1	1	1	1	1	0	0	0	0	1	0	0	1	1	1	0	0	0	0	0	0	0	0	1	0	1	1	0	0	1	0	1	1	0
p0332	TIGR03537	DapC: succinyldiaminopimelate transaminase	1	1	1	1	1	1	1	1	1	0	1	1	1	1	1	1	1	1	1	0	0	1	1	1	1	1	1	1	1	1	1	0	1	0	1	1	0	0	1	1	1	1	1	1	0	1	1
p0333	TIGR00126	deoC: deoxyribose-phosphate aldolase	1	0	1	0	1	1	1	1	0	0	0	1	1	1	1	1	1	1	1	0	0	0	1	0	0	1	1	0	0	1	1	0	0	0	0	0	0	0	0	0	0	0	0	0	0	0	0
p0334	TIGR00638	Mop: molybdenum-pterin binding domain	0	0	0	0	0	0	0	0	1	0	0	0	0	0	0	0	0	1	1	0	0	1	1	0	0	0	1	0	0	1	1	0	1	1	0	0	1	0	0	1	0	0	0	0	0	1	0
p0335	TIGR00225	prc: C-terminal processing peptidase	1	1	1	1	1	1	1	1	1	1	1	1	1	1	1	1	1	1	0	0	1	1	1	1	1	1	1	1	1	1	1	1	1	1	1	1	1	1	1	1	1	1	1	1	1	1	0
p0336	TIGR00229	sensory_box: PAS domain S-box protein	1	1	1	1	1	1	1	1	1	1	1	1	1	1	1	1	1	1	1	0	1	0	1	1	1	1	1	1	1	1	1	1	1	1	1	0	1	1	1	1	0	1	1	1	1	1	1
p0337	TIGR01037	pyrD_sub1_fam: dihydroorotate dehydrogenase family protein	1	0	1	1	1	1	1	1	1	1	1	1	1	1	1	1	1	1	0	0	1	0	1	0	0	1	1	0	0	0	1	0	0	1	1	0	0	0	1	0	0	1	0	1	0	1	0
p0338	COG1132	MdlB: ABC-type multidrug transport system, ATPase and permease components	0	0	0	0	0	0	0	0	0	0	0	0	1	0	0	1	1	1	0	0	0	0	0	1	1	0	1	0	0	0	0	1	0	0	0	0	0	0	0	0	0	0	0	0	0	0	0
p0339	TIGR01035	hemA: glutamyl-tRNA reductase	1	0	1	1	1	1	1	1	1	1	1	1	1	1	1	1	1	0	0	1	0	1	1	1	1	1	1	0	0	1	1	0	1	1	1	0	1	0	1	0	1	1	1	1	0	0	0
p0340	TIGR00801	ncs2: uracil-xanthine permease	0	0	0	0	0	0	0	0	0	0	0	0	0	0	0	0	0	0	0	0	0	0	0	1	1	0	0	0	0	0	0	0	0	0	0	0	0	0	0	0	0	0	0	0	0	0	0
p0341	TIGR01513	NAPRTase_put: nicotinate phosphoribosyltransferase	0	0	1	1	1	1	1	1	1	0	1	0	0	0	0	1	1	1	0	0	0	0	1	1	1	0	0	1	1	0	0	0	0	0	1	0	1	0	0	0	0	1	0	1	1	0	0
p0342	TIGR01420	pilT_fam: twitching motility protein	1	1	1	1	1	1	1	1	1	1	1	1	1	1	1	1	1	1	1	1	1	1	1	1	1	1	1	0	1	1	1	1	1	0	0	0	0	0	1	1	0	0	1	0	0	0	1
p0343	TIGR00551	nadB: L-aspartate oxidase	1	0	1	1	1	1	1	1	1	1	1	1	1	1	1	1	1	1	1	1	0	1	1	1	1	1	1	1	0	0	1	0	0	1	1	1	1	0	1	1	0	1	1	1	0	1	0
p0344	TIGR00445	mraY: phospho-N-acetylmuramoyl-pentapeptide-transferase	0	0	0	1	1	1	1	1	1	1	1	1	0	0	0	1	0	0	1	0	0	0	1	1	1	0	0	1	1	1	1	0	0	1	1	1	1	0	1	0	1	1	1	1	1	1	0
p0345	TIGR01398	FlhA: flagellar biosynthesis protein FlhA	0	0	1	1	1	1	0	0	1	1	1	1	1	1	1	1	1	1	1	1	1	1	1	1	1	1	1	0	0	0	0	0	1	0	0	0	0	0	0	1	0	0	0	0	0	0	0
p0346	TIGR02644	Y_phosphoryl: pyrimidine-nucleoside phosphorylase	1	0	0	0	0	0	0	0	0	0	0	1	1	1	1	0	1	1	0	0	0	0	0	0	0	1	1	0	0	0	0	0	0	0	0	0	0	0	0	0	0	0	0	0	0	0	0
p0347	COG0463	WcaA: Glycosyltransferases involved in cell wall biogenesis	0	0	1	0	1	1	1	0	0	1	0	1	1	1	1	1	1	1	0	0	0	0	0	1	1	1	1	0	1	1	0	0	1	0	1	1	0	1	0	0	1	1	0	1	0	0	0
p0348	TIGR01146	ATPsyn_F1gamma: ATP synthase F1, gamma subunit	1	0	1	1	1	1	1	1	1	1	1	1	1	1	1	1	1	1	0	0	0	0	0	0	0	1	1	0	1	0	1	0	1	0	1	1	0	0	1	0	1	1	1	1	0	1	0
p0349	COG2895	CysN: GTPases - Sulfate adenylate transferase subunit 1	1	0	1	1	1	1	1	1	1	1	1	1	1	1	1	1	1	1	0	1	1	1	0	1	1	1	1	0	0	1	1	1	1	0	0	0	1	0	1	0	1	1	1	1	0	1	0
p0350	COG1127	Ttg2A: ABC-type transport system involved in resistance to organic solvents, ATPase component	0	0	0	0	0	0	0	0	0	0	1	0	0	0	0	0	0	0	0	0	1	0	0	0	0	0	0	0	0	0	0	0	0	0	0	0	1	0	0	0	0	0	0	0	0	0	0
p0351	TIGR01184	ntrCD: nitrate ABC transporter, ATP-binding proteins C and D	0	0	1	1	1	1	1	1	0	0	0	1	0	1	1	0	1	1	0	0	1	0	0	1	1	1	1	1	1	0	0	0	0	0	1	0	0	0	0	1	0	1	0	1	0	0	0
p0352	TIGR01237	D1pyr5carbox2: putative delta-1-pyrroline-5-carboxylate dehydrogenase	1	1	1	0	0	0	0	0	0	1	0	1	1	1	1	1	1	1	0	1	0	1	1	1	1	1	1	0	0	0	0	0	1	0	0	0	0	0	0	0	0	0	1	0	0	0	0
p0353	TIGR00254	GGDEF: diguanylate cyclase (GGDEF) domain	0	0	1	1	1	1	1	1	1	1	1	1	1	0	1	1	0	0	0	0	1	0	1	1	1	1	0	1	1	1	1	0	1	0	1	0	0	1	1	0	1	1	1	1	1	1	0
p0354	TIGR00174	miaA: tRNA dimethylallyltransferase	1	1	1	1	1	1	1	1	1	1	1	1	1	1	1	1	1	1	1	0	1	1	1	1	1	1	1	1	1	1	1	1	1	1	1	0	1	0	1	0	1	1	0	1	0	0	0
p0355	TIGR01026	fliI_yscN: ATPase FliI/YscN family	0	0	1	1	1	1	0	0	1	1	1	1	1	1	1	1	0	0	1	1	0	0	1	1	1	1	1	0	0	1	1	0	1	0	1	0	0	0	0	1	0	1	0	1	0	0	0
p0356	TIGR00393	kpsF: sugar isomerase, KpsF/GutQ family	1	0	1	1	1	1	1	1	1	1	1	1	1	1	1	1	1	1	1	1	1	0	1	1	1	1	1	1	0	1	1	1	1	0	1	1	0	0	1	0	1	1	1	1	0	1	1
p0357	TIGR01770	NDH_I_N: proton-translocating NADH-quinone oxidoreductase, chain N	0	0	1	1	1	1	1	1	1	1	1	1	1	1	1	0	1	1	0	0	0	0	0	1	1	1	1	0	0	1	0	0	1	0	1	1	1	1	1	0	1	1	1	1	0	1	0
p0358	TIGR00628	ung: uracil-DNA glycosylase	1	0	0	0	0	0	0	0	0	0	0	1	1	1	1	0	1	0	0	0	0	0	0	0	0	1	0	0	0	0	0	0	0	0	0	0	0	0	0	0	0	0	0	0	0	0	0
p0359	TIGR01469	cobA_cysG_Cterm: uroporphyrinogen-III C-methyltransferase	1	0	1	1	1	1	1	1	1	1	1	1	1	1	1	1	1	1	1	1	1	1	1	1	1	1	1	0	0	0	1	0	0	1	1	1	1	0	1	0	1	1	1	1	1	1	0
p0360	TIGR00236	wecB: UDP-N-acetylglucosamine 2-epimerase	0	0	1	1	1	1	1	1	1	1	1	1	0	1	1	1	1	1	1	0	1	0	1	1	1	1	1	0	0	1	0	1	0	0	0	0	1	0	1	0	0	0	1	0	0	0	0
p0361	TIGR00097	HMP-P_kinase: phosphomethylpyrimidine kinase	0	0	0	1	1	1	1	1	1	1	1	0	0	0	0	0	1	0	0	0	0	0	1	0	0	1	0	0	0	0	1	1	0	1	1	0	0	0	1	1	1	1	1	1	1	1	1
p0362	TIGR00183	prok_nadp_idh: isocitrate dehydrogenase, NADP-dependent	1	0	1	1	1	1	1	1	1	0	1	0	1	1	1	1	1	1	1	0	1	1	1	1	1	1	1	1	0	1	1	0	1	1	0	1	0	0	0	0	1	1	0	1	0	0	0
p0363	TIGR00239	2oxo_dh_E1: oxoglutarate dehydrogenase (succinyl-transferring), E1 component	1	1	1	0	0	0	0	0	0	0	0	1	1	1	1	1	1	1	1	0	0	0	0	1	1	1	0	0	0	0	0	0	0	0	0	0	0	0	0	0	0	0	0	0	0	0	0
p0364	TIGR03411	urea_trans_UrtD: urea ABC transporter, ATP-binding protein UrtD	0	1	0	1	0	0	0	0	0	1	1	0	1	1	1	0	0	0	0	0	0	0	1	0	0	0	1	0	0	0	0	0	1	0	0	0	0	0	0	0	0	0	1	0	0	0	0
p0365	TIGR03284	thym_sym: thymidylate synthase	0	0	1	0	0	0	0	0	0	0	0	0	0	1	0	0	1	1	0	0	0	0	0	1	1	1	1	0	0	0	0	0	0	0	0	0	0	0	0	0	0	0	0	0	0	0	0
p0366	TIGR00260	thrC: threonine synthase	0	0	0	0	0	0	0	0	0	0	0	0	0	0	0	0	0	0	0	0	0	1	0	1	1	0	0	0	0	0	0	0	0	0	0	0	0	0	0	0	0	0	0	0	0	0	0
p0367	TIGR01225	hutH: histidine ammonia-lyase	0	0	0	0	1	1	0	0	0	1	1	0	0	1	1	0	0	0	0	0	1	0	0	0	0	0	0	0	0	0	1	0	0	0	1	1	1	0	1	1	1	1	1	1	0	1	0
p0368	TIGR01161	purK: phosphoribosylaminoimidazole carboxylase, ATPase subunit	1	1	0	0	0	0	0	0	0	0	0	1	1	1	1	1	1	1	0	0	0	0	0	1	1	1	1	0	0	0	0	0	0	0	0	0	0	0	0	0	0	0	0	0	0	0	0
p0369	TIGR02395	rpoN_sigma: RNA polymerase sigma-54 factor	0	1	1	1	1	1	1	1	1	1	1	1	1	1	1	1	1	1	1	0	1	1	1	1	1	1	1	0	0	0	1	0	1	0	1	1	1	0	1	1	1	1	1	1	0	1	0
p0370	_	_	0	0	0	0	0	0	0	0	0	0	0	0	0	0	0	0	0	0	0	0	0	0	0	0	0	0	0	0	0	0	0	0	0	0	0	0	0	0	0	0	0	0	0	0	0	0	0
p0371	COG1168	MalY: Bifunctional PLP-dependent enzyme with beta-cystathionase and maltose regulon repressor activities	0	0	0	0	0	0	0	0	1	0	0	0	0	0	0	0	0	0	0	0	1	0	1	0	0	0	0	0	0	0	0	0	0	0	0	0	0	0	0	0	0	0	0	0	0	0	0
p0372	TIGR01371	met_syn_B12ind: 5-methyltetrahydropteroyltriglutamate--homocysteine S-methyltransferase	0	0	1	0	0	0	0	0	0	0	0	0	0	0	0	1	0	1	0	0	0	0	1	0	0	0	1	0	0	0	0	0	0	0	0	0	0	0	0	0	0	0	0	0	0	0	0
p0373	-	-	0	0	0	0	0	0	0	0	0	0	0	0	0	0	0	0	0	0	0	0	0	0	0	0	0	0	0	0	0	0	0	0	0	0	0	0	0	0	0	0	0	0	0	0	0	0	0
p0374	COG2204	AtoC: Response regulator containing CheY-like receiver, AAA-type ATPase, and DNA-binding domains	1	1	1	1	1	1	1	1	1	1	1	1	1	1	1	1	1	1	1	1	1	1	1	1	1	1	1	1	1	1	1	1	1	1	1	1	1	1	1	1	1	0	1	0	1	1	1
p0375	COG1132	MdlB: ABC-type multidrug transport system, ATPase and permease components	0	0	0	0	0	0	0	0	0	0	0	1	0	0	0	0	1	1	0	0	0	0	0	0	0	1	0	0	0	1	0	1	0	0	0	0	0	0	0	0	0	0	0	0	0	0	0
p0376	TIGR00200	cinA_nterm: competence/damage-inducible protein CinA N-terminal domain	1	0	1	1	1	1	1	1	1	1	1	1	1	1	1	1	1	1	0	0	1	1	1	1	1	1	1	0	0	0	0	1	1	1	1	0	1	0	1	0	0	1	1	1	0	0	0
p0377	TIGR00224	pckA: phosphoenolpyruvate carboxykinase (ATP)	1	1	1	0	0	0	0	0	0	1	0	1	0	0	0	1	1	1	0	0	0	0	0	1	1	0	1	0	0	1	0	0	0	0	0	0	0	0	0	0	0	0	0	0	0	0	0
p0378	COG0542	clpA: ATP-binding subunits of Clp protease and DnaK/DnaJ chaperones	0	0	0	0	0	0	0	0	0	0	0	0	1	0	0	0	0	0	0	0	0	0	0	0	0	0	0	0	0	0	0	0	0	0	0	0	0	0	0	0	0	0	0	0	0	0	0
p0379	TIGR01036	pyrD_sub2: dihydroorotate dehydrogenase (fumarate)	0	0	1	0	0	0	0	0	0	0	0	0	0	0	0	0	0	0	0	0	0	0	0	0	0	0	0	0	0	0	0	0	0	0	0	0	0	0	0	0	0	0	0	0	0	0	0
p0380	_	_	0	0	0	0	0	0	0	0	0	0	0	0	0	0	0	0	0	0	0	0	0	0	0	0	0	0	0	0	0	0	0	0	0	0	0	0	0	0	0	0	0	0	0	0	0	0	0
p0381	TIGR00815	sulP: sulfate permease	1	0	1	0	0	0	0	0	1	1	0	1	1	1	1	1	1	1	0	0	0	0	0	1	1	1	1	0	0	1	0	0	0	0	0	0	0	1	0	0	0	0	0	0	0	0	0
p0382	COG1125	OpuBA: ABC-type proline/glycine betaine transport systems, ATPase components	0	0	1	1	1	1	1	1	1	0	1	0	1	1	1	0	1	0	0	0	1	0	0	1	1	1	1	0	0	0	0	0	0	0	0	0	0	1	0	0	0	0	0	0	1	0	0
p0383	TIGR01364	serC_1: phosphoserine transaminase	0	0	1	0	0	0	0	0	0	0	0	1	0	0	0	1	0	0	0	0	1	0	0	1	1	1	1	0	0	1	0	0	0	0	0	0	0	0	0	0	0	0	0	0	0	0	0
p0384	TIGR00873	gnd: 6-phosphogluconate dehydrogenase (decarboxylating)	1	0	1	0	1	1	1	1	1	1	1	1	1	1	1	1	1	1	1	1	1	1	1	1	1	1	1	0	0	0	1	1	1	0	0	0	0	0	1	0	0	0	0	0	0	1	0
p0385	TIGR01143	murF: UDP-N-acetylmuramoyl-tripeptide--D-alanyl-D-alanine ligase	0	0	0	1	1	1	1	1	1	1	1	1	0	0	0	1	0	0	0	0	0	1	1	1	1	0	0	1	1	1	1	0	0	1	1	1	1	0	1	1	1	1	1	1	0	1	1
p0386	COG1012	PutA: NAD-dependent aldehyde dehydrogenases	1	1	1	1	1	1	0	1	1	0	0	0	1	1	1	1	1	1	1	0	0	0	0	0	0	1	0	1	0	0	1	0	1	1	1	0	1	1	0	0	1	1	0	1	0	0	0
p0387	TIGR01258	pgm_1: phosphoglycerate mutase 1 family	0	0	1	1	1	1	1	0	1	0	0	0	0	0	0	1	1	1	1	1	1	0	1	1	1	1	1	0	0	0	1	0	0	1	0	0	0	0	0	1	0	0	0	0	0	0	0
p0388	COG0753	KatE: Catalase	0	0	1	1	1	1	0	0	1	1	0	1	1	1	1	1	0	1	0	0	0	0	0	0	0	0	0	0	0	0	0	0	0	0	0	0	0	0	0	0	0	0	0	0	0	0	0
p0389	TIGR01029	rpsG_bact: ribosomal protein S7	0	0	1	1	1	1	1	1	1	1	1	1	0	1	1	1	1	1	1	1	1	1	1	0	0	1	1	1	1	1	1	1	1	1	1	1	1	0	1	1	1	1	0	1	0	0	0
p0390	TIGR01356	aroA: 3-phosphoshikimate 1-carboxyvinyltransferase	1	1	1	1	1	1	1	1	1	1	1	0	1	1	1	1	1	1	0	0	1	1	1	1	1	1	1	1	1	1	1	0	1	0	0	1	1	0	1	0	1	1	1	1	0	1	1
p0391	COG1454	EutG: Alcohol dehydrogenase, class IV	1	0	0	0	0	0	0	0	0	0	0	0	0	0	0	0	0	0	0	0	0	0	0	0	0	0	0	0	0	0	0	0	0	0	0	0	0	0	0	0	0	0	0	0	0	0	0
p0392	COG1132	MdlB: ABC-type multidrug transport system, ATPase and permease components	0	0	0	1	1	0	1	1	1	0	0	0	1	1	1	0	0	1	0	0	0	0	0	1	1	0	0	1	1	0	1	0	0	1	0	0	1	0	1	0	0	0	1	0	1	1	0
p0393	TIGR01409	TAT_signal_seq: Tat (twin-arginine translocation) pathway signal sequence	1	1	1	0	0	0	0	0	0	0	0	1	1	1	1	1	1	1	0	0	0	0	0	1	1	1	1	0	0	0	0	1	1	0	0	0	0	0	1	0	0	0	1	0	0	0	0
p0394	TIGR01228	hutU: urocanate hydratase	0	0	0	1	1	1	1	1	1	1	1	0	0	1	1	0	0	0	0	0	1	0	0	0	0	0	0	1	0	0	0	0	0	0	0	0	0	0	1	0	1	1	1	1	0	0	0
p0395	TIGR01497	kdpB: K+-transporting ATPase, B subunit	1	0	0	0	1	1	0	0	0	0	0	0	1	1	1	0	0	1	0	0	0	1	0	0	0	1	1	0	0	0	0	0	0	0	0	0	0	0	0	0	0	0	0	0	0	0	0
p0396	TIGR00217	malQ: 4-alpha-glucanotransferase	0	0	0	1	1	1	1	1	1	1	0	1	1	1	1	1	0	1	0	0	1	0	1	0	0	1	0	1	1	0	1	1	0	1	0	0	1	1	1	0	0	1	1	1	0	0	0
p0397	TIGR00096	TIGR00096: putative S-adenosylmethionine-dependent methyltransferase, YraL family	0	0	0	0	0	0	0	0	0	0	0	0	0	0	0	0	0	0	0	0	0	0	1	0	0	0	0	0	0	0	0	0	0	0	0	0	0	0	0	0	0	0	0	0	0	0	0
p0398	TIGR01056	topB: DNA topoisomerase III	0	0	0	0	0	0	0	0	0	0	0	0	0	0	0	0	0	0	0	0	0	0	0	0	0	0	0	0	0	0	0	0	0	0	0	0	0	0	0	0	0	0	0	0	0	0	0
p0399	TIGR01133	murG: undecaprenyldiphospho-muramoylpentapeptide beta-N-acetylglucosaminyltransferase	0	0	0	1	1	1	1	1	1	1	1	1	0	0	0	1	0	0	1	1	0	0	1	1	1	0	0	1	1	1	1	0	1	1	1	1	1	0	1	1	1	1	1	1	0	0	0
			242	168	332	328	325	329	314	320	328	321	314	330	321	326	327	336	326	329	213	151	228	202	319	316	311	317	327	190	178	183	237	154	230	201	259	159	191	53	276	151	202	287	264	273	112	171	82
[truncated: 90 more columns]

## Sheet: Sigma_factors_list
TIGRFAMs ID	Function	Isology Type	AMD-plancto2	RH-20APR16-plancto11	RH-20APR16-plancto12	RH-20APR16-plancto13	RH-20APR16-plancto14	RH-20APR16-plancto8	RH-20APR16-plancto9	TE-plancto3	TE-plancto4	TH-plancto2	TH-plancto3	ZE-17MAR17-plancto46	ZE-17MAR17-plancto68	ZH-13MAY13-plancto13	ZH-13MAY13-plancto44	ZH-13MAY13-plancto70	ZH-13MAY13-plancto74	ZH-3NOV15-plancto13	ZH-3NOV15-plancto14	ZH-3NOV15-plancto15	ZH-3NOV15-plancto16	ZH-3NOV15-plancto17	RE-20APR16-plancto1	RH-20APR16-plancto2	RH-20APR16-plancto3	RH-20APR16-plancto6	TE-plancto1	ZE-17MAR17-plancto114	ZE-17MAR17-plancto70	ZE-3NOV15-plancto3	ZE-3NOV15-plancto5	ZE-3NOV15-plancto6	ZE-3NOV15-plancto7	ZH-3NOV15-plancto10	ZH-3NOV15-plancto3	ZH-3NOV15-plancto5	ZH-3NOV15-plancto7	RH-20APR16-plancto1	RH-20APR16-plancto10	RH-20APR16-plancto4	RH-20APR16-plancto7	TH-plancto1	ZE-3NOV15-plancto1	ZE-3NOV15-plancto2	ZE-3NOV15-plancto4	ZH-3NOV15-plancto1	ZH-3NOV15-plancto11
TIGR00377	anti-anti-sigma factor	superfamily	5	1	7	3	0	3	5	4	0	4	1	5	3	4	4	5	2	0	1	1	2	0	1	3	3	0	1	2	1	0	2	1	0	0	1	2	2	3	1	3	2	3	1	5	5	3	0
TIGR01924	anti-sigma B factor	equivalog	0	0	0	1	0	1	0	0	0	0	0	0	0	0	0	0	0	0	0	0	0	0	0	0	0	0	0	0	0	0	0	0	0	0	0	0	0	0	0	0	0	0	1	0	0	0	0
TIGR01925	anti-sigma F factor	equivalog	1	0	1	0	0	0	0	1	0	1	0	1	1	1	1	1	0	0	0	0	1	0	0	1	1	0	0	1	1	0	1	1	0	0	1	1	1	0	0	1	1	0	0	1	1	1	0
TIGR02392	alternative sigma factor RpoH	equivalog	0	0	0	0	0	0	0	0	0	0	0	0	0	0	0	0	0	0	0	0	0	0	0	0	0	0	0	0	0	0	1	0	0	0	0	0	0	0	0	0	0	0	0	0	0	0	0
TIGR02393	RNA polymerase sigma factor RpoD	equivalog_domain	0	0	1	0	0	0	0	0	0	0	0	0	0	0	0	0	0	0	0	0	0	0	0	0	0	0	0	0	0	0	0	0	0	0	0	0	0	0	0	0	0	0	0	0	0	0	0
TIGR02394	RNA polymerase sigma factor RpoS	equivalog	0	1	1	1	1	0	1	0	0	0	0	1	1	1	1	1	1	0	0	0	0	0	1	0	1	0	1	1	1	0	1	0	1	0	1	1	0	1	0	1	0	1	1	0	0	1	0
TIGR02395	RNA polymerase sigma-54 factor	equivalog	1	1	1	0	0	0	0	0	0	0	0	1	1	1	0	1	1	0	0	1	0	0	0	1	1	0	0	1	1	0	1	1	0	0	1	0	1	1	0	1	1	1	1	1	0	0	1
TIGR02479	RNA polymerase sigma factor, FliA/WhiG family	subfamily	0	0	0	0	0	0	0	0	0	0	0	1	1	1	1	1	1	1	0	0	0	0	0	1	1	1	1	1	1	1	1	1	0	1	1	1	1	2	0	1	0	1	1	1	1	0	0
TIGR02835	RNA polymerase sigma-E factor	equivalog	0	0	0	0	0	0	0	0	0	0	0	0	0	0	0	0	0	0	0	0	0	0	0	0	0	0	0	0	0	0	0	0	0	0	0	0	0	1	0	0	0	0	0	0	0	0	0
TIGR02846	RNA polymerase sigma-K factor	equivalog	1	0	0	0	0	1	0	0	0	1	0	0	0	0	0	0	0	0	0	0	0	0	0	0	0	0	0	0	0	0	0	1	0	0	0	0	0	0	0	1	0	0	0	0	0	0	0
TIGR02886	anti-sigma F factor antagonist	equivalog	0	0	0	0	0	0	0	0	0	0	0	0	0	0	0	0	0	0	0	0	0	0	0	0	0	0	0	0	0	0	0	0	0	0	0	0	0	1	0	0	0	1	0	1	0	1	0
TIGR02937	RNA polymerase sigma factor, sigma-70 family	superfamily	2	1	1	1	1	1	3	2	0	4	2	9	8	12	4	9	9	1	0	1	1	0	0	2	3	3	2	3	2	3	4	1	0	1	2	4	2	4	4	7	4	13	9	12	6	5	1
TIGR02939	RNA polymerase sigma factor RpoE	equivalog	0	0	0	0	0	0	0	0	0	0	0	0	0	0	0	0	1	0	0	0	0	0	1	0	2	0	1	2	1	1	0	1	1	0	0	1	0	0	0	2	1	4	2	0	2	1	0
TIGR02948	RNA polymerase sigma-W factor	equivalog	1	0	0	0	0	1	0	0	0	1	0	0	0	2	1	0	0	0	0	0	0	0	0	1	1	1	0	1	1	1	1	1	1	1	0	0	0	2	0	0	1	1	0	1	1	0	0
TIGR02950	RNA polymerase sigma factor, SigM family	subfamily	0	0	0	0	0	0	0	0	0	0	0	0	0	0	0	0	0	0	0	0	0	0	0	0	0	0	0	0	0	0	0	0	0	0	0	0	0	0	0	0	0	1	0	0	0	0	0
TIGR02952	RNA polymerase sigma-70 factor, TIGR02952 family	hypoth_equivalog	0	0	0	0	0	0	0	0	0	0	0	0	0	0	0	0	0	0	0	0	0	0	0	0	0	0	0	0	0	0	0	0	0	0	0	0	0	0	0	0	0	0	0	0	0	1	0
TIGR02954	RNA polymerase sigma-70 factor, TIGR02954 family	hypoth_equivalog	0	0	0	0	0	0	0	0	0	0	0	0	1	0	0	0	0	0	0	0	0	0	0	0	0	0	0	0	0	0	0	0	0	0	0	0	0	0	0	1	0	0	0	0	0	0	0
TIGR02983	RNA polymerase sigma-70 factor, sigma-E family	subfamily	0	0	0	0	0	0	0	0	0	0	0	1	1	2	0	1	1	0	0	0	0	0	0	0	2	0	0	0	1	0	1	0	0	1	1	1	0	1	0	1	0	1	1	3	0	1	0
TIGR02984	RNA polymerase sigma-70 factor, Planctomycetaceae-specific subfamily 1	subfamily	0	0	0	0	0	0	0	0	0	0	0	0	0	0	0	0	0	0	0	0	0	0	0	4	1	1	2	1	1	2	1	2	1	1	1	1	0	4	3	3	1	3	5	7	1	0	1
TIGR02985	RNA polymerase sigma-70 factor, Bacteroides expansion family 1	subfamily	0	0	0	0	0	0	0	0	0	0	0	0	0	0	0	0	0	0	0	0	0	0	0	1	1	0	1	0	0	0	1	0	1	0	0	0	0	0	0	0	1	1	0	0	0	1	0
TIGR02989	RNA polymerase sigma-70 factor, Rhodopirellula/Verrucomicrobium family	subfamily	0	0	0	0	0	1	0	0	0	0	0	2	2	1	0	2	2	0	0	1	0	0	0	0	0	0	1	0	0	0	1	0	0	0	0	0	1	1	0	3	2	1	4	4	0	3	2
TIGR02997	RNA polymerase sigma factor, cyanobacterial RpoD-like family	subfamily	0	0	0	0	0	0	0	0	0	0	1	0	0	0	0	0	0	0	0	0	1	0	0	3	2	2	0	1	1	2	2	1	2	1	0	2	1	1	1	1	0	1	2	1	1	0	1
TIGR02999	RNA polymerase sigma factor, TIGR02999 family	subfamily	2	1	1	0	0	0	1	0	0	1	0	4	4	2	3	4	4	0	0	0	0	0	0	1	0	0	0	0	0	1	0	0	1	0	0	1	0	3	1	0	0	4	0	2	3	0	0
TIGR03001	RNA polymerase sigma-70 factor, Myxococcales family 1	subfamily	0	0	0	0	0	0	0	0	0	0	0	0	0	0	0	0	0	0	0	0	0	0	0	0	0	0	0	0	0	0	0	0	0	0	0	0	0	0	0	0	0	0	0	0	0	0	0
TIGR03824	flagellar biosynthesis anti-sigma factor FlgM	equivalog	0	0	1	1	0	1	0	0	0	0	0	1	1	1	1	1	1	0	0	0	0	0	0	1	1	1	1	1	1	1	1	1	0	1	1	1	1	0	0	0	0	0	1	0	0	1	0
TIGR03988	mycothiol system anti-sigma-R factor	equivalog	0	0	0	0	0	0	0	0	0	0	0	0	0	0	0	0	0	0	0	0	0	0	0	0	0	0	0	0	0	0	0	0	0	0	0	0	0	0	0	0	1	0	0	1	0	0	0
[truncated: 13 more columns]

## Sheet: CARD-FISH_probes_&_cell-sizes
Probe name	Targeted lineage	Targeted MAGs	Lineage coverage	Outgroup hits	Probe sequence (5'-3')	% Formamide	Average length (µm) (±SD)	Average width (µm) (±SD)	Number of measurements
CL500-3-677	Nemodlikiaceae	TE-plancto3, ZH-13MAY13-plancto13, ZH-13MAY13-plancto74, ZH-13MAY13-plancto70	80/81 (AP012338 P. mikurensis - animal associated not targeted)	none	TTTCACCGCTCCACCTATYG	40	0.44 ± 0.15	0.31 ± 0.08	226
planc1-670	Vodnikaceae	TE-plancto1, ZE-3NOV15-plancto3, ZE-3NOV15-plancto5, ZE-3NOV15-plancto6, ZH-3NOV15-plancto5, ZH-3NOV15-plancto7	175/175	1 (JN825620 - cave microbialites)	CTCCACCYTGAGTTCCGCT	35	0.68 ± 0.25	0.53 ± 0.11	9
planc5-1084	Nixeaceae	ZE-17MAR17-plancto121, AMD-plancto1	6/6	none	TCGTTATCGGACTTAACCAGAC	30	0.66 ± 0.21	0.49 ± 0.11	12
pir-663	Pirellula	ZE-3NOV15-plancto1, ZH-3NOV15-plancto6	40/40	5 (JF830227 - intestine, JX279886 - wastewater; GQ487912, HQ120455 - soil, JX983891 - biofilm)	CATCTGTTCCGCTTACCCCT	60	0.51 ± 0.11	0.39 ± 0.11	15
schles-266	Schlesneria	ZE-3NOV15-plancto4	37/37	none	GATACTGCGTAAGCCGCTCC	50	0.56 ± 0.21	0.46 ± 0.09	4
planc2-299	Planctomyces_1 G1	RH-20APR16-plancto1, ZE-3NOV15-plancto2	183/183	none	CGGTCGTGGGGGCCATGCTC	90	0.63 ± 0.2	0.52 ± 0.24	7
planc3-465	Planctomyces	none	24/24	none	CTCTGGGGCTCTGTCAACCTT	30	0.65 ± 0.17	0.51 ± 0.1	17
planc4-707	Planctomyces_1 G2	ZH-3NOV15-plancto1	26/26	7 (KM82739, KC831411 - sediment, EU979015, EU135279, EU881150 - soil, HM186648 - subsurface, KM221454 - hot spring)	TCGCCACCGGCGTTCCTGCCAA	90	1.17 ± 0.65	0.4 ± 0.12	19
planc6-823	Planctomycetaceae_uncultured	none	8/8	none	CGGCGGTTCYACTACCCAGTGC	60	0.72	0.64	1
planc7-304	Planctomycetaceae_uncultured	none	10/10	3 (EU135132, EU135234 - soil, GQ356141 - anaerobic bioreactor)	TCAGTGCCAATGGCGCGGGTCG	60	NA	NA
NA, not analyzed
Competitor name					Probe sequence (5'-3')
planc5-C1	competitor 1 for planc5				TCGTTATCGGACTTAACCKGAC
planc5-C2	competitor 2 for planc5				TCGTTATWGGACTTAACCAGAC
planc5-C3	competitor 3 for planc5				TCGTTATCGGACTTAACCAWAC
planc7-C1	competitor 1 for planc7				TCAGTGCCAGTGGCGCGGGTCG
planc7-C2	competitor 2 for planc7				TCAGTGCCAATGACGCGGGTCG

## Sheet: CAZy
GENOME_ID	Taxonomy	Auxiliary Activities	Carbohydrate-Binding Modules	Carbohydrate Esterases	Cohesins	Dockerins	Glycoside Hydrolases	Glycosyl Transferases	Polysaccharide Lyases	Number of Proteins	Number of Carbohydrate-Active Enzymes
AMD-plancto2	Nemodlikiaceae	1	8	9	0	1	9	10	0	1020	38
RH-20APR16-plancto11	Nemodlikiaceae	1	9	3	1	6	6	3	0	782	29
RH-20APR16-plancto12	Nemodlikiaceae	0	7	4	0	0	5	7	1	636	24
RH-20APR16-plancto13	Nemodlikiaceae	0	0	3	0	0	6	4	0	518	13
RH-20APR16-plancto14	Nemodlikiaceae	0	5	1	0	1	4	0	0	222	11
RH-20APR16-plancto8	Nemodlikiaceae	0	6	2	0	0	4	10	0	732	22
RH-20APR16-plancto9	Nemodlikiaceae	0	10	10	0	1	9	7	1	896	38
TE-plancto3	Nemodlikiaceae	0	13	12	0	0	9	6	0	873	40
TE-plancto4	Nemodlikiaceae	0	1	2	2	1	2	3	0	382	11
TH-plancto2	Nemodlikiaceae	0	11	6	0	1	5	8	1	806	32
TH-plancto3	Nemodlikiaceae	0	2	2	1	1	3	0	1	344	10
ZE-17MAR17-plancto46	Nemodlikiaceae	4	14	11	0	25	26	23	0	2398	103
ZE-17MAR17-plncto68	Nemodlikiaceae	4	19	19	0	35	30	28	1	2587	136
ZH-13MAR13-plancto13	Nemodlikiaceae	1	15	23	1	42	34	28	0	2727	144
ZH-13MAR13-plancto70	Nemodlikiaceae	3	16	12	0	32	27	22	1	2436	113
ZH-13MAY13-plancto44	Nemodlikiaceae	0	11	28	0	0	24	22	2	1649	87
ZH-13MAY13-plancto74	Nemodlikiaceae	4	20	18	0	36	31	29	2	2598	140
ZH-3NOV15-plancto13	Nemodlikiaceae	0	2	3	0	6	0	0	0	435	11
ZH-3NOV15-plancto14	Nemodlikiaceae	0	1	4	0	3	3	4	0	378	15
ZH-3NOV15-plancto15	Nemodlikiaceae	0	2	2	0	1	3	2	0	408	10
ZH-3NOV15-plancto16	Nemodlikiaceae	0	0	1	0	1	2	1	1	324	6
ZH-3NOV15-plancto17	Nemodlikiaceae	0	3	0	0	6	2	2	0	276	13
AMD-plancto1	Nixeaceae	6	27	71	0	0	46	36	3	2903	189
RH-20APR16-plancto5	Nixeaceae	5	28	57	0	0	37	25	5	2687	157
TE-plancto2	Nixeaceae	2	9	17	0	0	19	12	0	1083	59
ZE-17MAR17-plancto121	Nixeaceae	2	20	50	0	0	33	34	1	2614	140
ZE-3NOV15-plancto8	Nixeaceae	0	9	13	0	0	9	6	2	872	39
ZE-3NOV15-plancto9	Nixeaceae	2	2	9	0	0	2	6	2	537	23
ZH-13MAY13-plancto113	Nixeaceae	4	15	13	0	28	22	19	2	2121	103
ZH-3NOV15-plancto12	Nixeaceae	3	5	3	0	0	6	2	0	485	19
ZH-3NOV15-plancto8	Nixeaceae	0	16	18	0	0	18	18	2	1455	72
RH-20APR16-plancto1	Planctomycetacia_diverse	1	27	48	0	0	26	29	2	3141	133
RH-20APR16-plancto10	Planctomycetacia_diverse	0	4	11	0	0	8	18	1	883	42
RH-20APR16-plancto4	Planctomycetacia_diverse	3	29	49	0	0	49	37	6	3294	173
RH-20APR16-plancto7	Planctomycetacia_diverse	4	20	27	0	0	16	7	0	1314	74
TH-plancto1	Planctomycetacia_diverse	2	53	67	0	0	42	44	4	4010	212
ZE-3NOV15-plancto1	Planctomycetacia_diverse	3	35	50	0	11	48	29	2	3727	178
ZE-3NOV15-plancto2	Planctomycetacia_diverse	0	33	68	0	0	40	35	3	3661	179
ZE-3NOV15-plancto4	Planctomycetacia_diverse	1	23	35	0	0	28	38	2	2601	127
ZH-3NOV15-plancto1	Planctomycetacia_diverse	3	43	78	0	0	69	35	1	3839	229
ZH-3NOV15-plancto11	Planctomycetacia_diverse	0	8	6	0	0	11	7	0	710	32
ZH-3NOV15-plancto2	Planctomycetacia_diverse	4	53	75	0	1	57	43	2	4706	235
ZH-3NOV15-plancto4	Planctomycetacia_diverse	1	17	42	0	0	26	48	1	2476	135
ZH-3NOV15-plancto6	Planctomycetacia_diverse	0	15	23	0	7	24	15	2	1710	86
ZH-3NOV15-plancto9	Planctomycetacia_diverse	2	19	19	0	0	12	5	1	1173	58
RE-20APR16-plancto1	Vodnikaceae	0	2	8	0	0	5	5	0	509	20
RH-20APR16-plancto2	Vodnikaceae	2	22	33	0	0	30	33	1	2642	121
RH-20APR16-plancto3	Vodnikaceae	4	36	57	0	0	52	36	1	3213	186
RH-20APR16-plancto6	Vodnikaceae	3	10	20	0	0	22	13	5	1618	73
TE-plancto1	Vodnikaceae	1	21	29	0	0	25	23	0	1451	99
ZE-17MAR17-plancto114	Vodnikaceae	1	21	39	0	0	37	21	0	2267	119
ZE-17MAR17-plancto70	Vodnikaceae	0	12	13	0	0	21	15	0	1624	61
ZE-3NOV15-plancto3	Vodnikaceae	0	5	17	0	0	11	16	0	1711	49
ZE-3NOV15-plancto5	Vodnikaceae	0	18	28	0	0	26	29	1	2331	102
ZE-3NOV15-plancto6	Vodnikaceae	2	11	12	0	0	19	21	2	1702	67
ZE-3NOV15-plancto7	Vodnikaceae	1	6	14	0	0	8	9	0	1216	38
ZH-3NOV15-plancto10	Vodnikaceae	1	10	13	0	0	10	10	0	967	44
ZH-3NOV15-plancto3	Vodnikaceae	0	12	19	0	0	22	19	1	1718	73
ZH-3NOV15-plancto5	Vodnikaceae	0	12	23	0	0	30	18	0	1980	83
ZH-3NOV15-plancto7	Vodnikaceae	3	15	30	0	0	31	19	0	1786	98
Phycisphaera_mikurensis_NBRC_102666	Phycisphaerae	5	26	22	0	0	105	82	4	3107	244
Planctopirus_limnophila	Planctomycetacia	4	34	53	0	0	43	65	5	4273	204
Isosphaera_pallida_ATCC43644	Planctomycetacia	3	21	44	0	1	51	89	4	3760	213
Planctopirus_sp_JC280	Planctomycetacia	5	33	53	0	0	43	68	5	4558	207
Rubinisphaera_brasiliensis_DSM5305	Planctomycetacia	5	50	53	0	0	69	74	9	4824	260
Pirellula_staleyi_DSM6068	Planctomycetacia	5	52	67	0	7	43	51	1	4705	226
Planctomicrobium_piriforme	Planctomycetacia	5	34	53	0	0	73	66	4	5046	235
Pirellula_spSH-Sr6A	Planctomycetacia	4	34	54	0	8	54	63	8	5328	225
Rubripirellula_obstinata	Planctomycetacia	6	62	25	0	27	98	78	5	5190	301
Blastopirellula_marina_DSM3645	Planctomycetacia	2	47	59	0	4	66	61	2	5403	241
Rhodopirellula_baltica_WH47	Planctomycetacia	7	60	73	2	33	91	57	8	5530	331
Rhodopirellula_baltica_SH1	Planctomycetacia	7	58	68	2	38	93	72	8	5465	346
Rhodopirellula_baltica_SH28	Planctomycetacia	7	60	74	2	31	94	62	10	5510	340
Rhodopirellula_europaea_6C	Planctomycetacia	6	64	73	2	33	103	55	11	5636	347
Rhodopirellula_islandica	Planctomycetacia	7	58	72	1	37	89	78	7	5557	349
Rhodopirellula_baltica_SWK14	Planctomycetacia	7	62	75	2	36	100	66	10	5842	358
Rhodopirellula_europaea_SH398	Planctomycetacia	7	62	70	2	35	101	65	10	5803	352
Paludisphaera_borealis	Planctomycetacia	5	58	70	0	1	103	108	6	5856	351
Gimesia_maris_DSM8797	Planctomycetacia	4	65	104	0	0	103	64	10	6002	350
Roseimaritima_ulvae	Planctomycetacia	4	70	74	2	5	89	79	7	5757	330
Rhodopirellula_sallentina_SM41	Planctomycetacia	4	68	53	2	34	212	88	4	6221	465
Schlesneria_paludicola_DSM18645	Planctomycetacia	3	42	86	0	0	75	66	13	6849	285
Rhodopirellula_spSWK7	Planctomycetacia	4	103	73	2	44	241	93	5	6547	565
Rhodopirellula_maiorica_SM1	Planctomycetacia	4	77	73	2	31	127	107	5	7297	426
Fuerstia_marisgermanicae	Planctomycetacia	6	80	104	0	2	102	69	13	6645	376
Gemmata_spSH-PL17	Planctomycetacia	5	45	92	0	1	56	87	7	7704	293
Gemmata_obscuriglobus_UQM2246	Planctomycetacia	7	38	70	0	0	61	101	7	7802	284
Gemmata_massiliana	Planctomycetacia	4	44	97	0	2	55	81	7	8019	290
Singulisphaera_acidiphila_DSM18658	Planctomycetacia	3	69	95	0	0	99	141	11	7540	418
Zavarzinella_formosa_DSM19928	Planctomycetacia	2	55	106	0	0	76	102	4	8668	345
Singulisphaera_spGP187	Planctomycetacia	12	65	97	0	1	115	141	7	8357	438

## Sheet: Metabolism_Transporters
KO-NUMBERS	KO-ANNOTATION	Sum in Nemodlikiaceae	Sum in Vodnikaceae	Sum in Planctomycetacia_diverse	Sum in Nixeaceae	TE-plancto4	TH-plancto3	ZH-3NOV15-plancto16	RH-20APR16-plancto8	RH-20APR16-plancto9	ZH-3NOV15-plancto13	RH-20APR16-plancto13	AMD-plancto2	RH-20APR16-plancto14	TE-plancto3	TH-plancto2	ZH-3NOV15-plancto15	RH-20APR16-plancto11	RH-20APR16-plancto12	ZH-3NOV15-plancto17	ZH-3NOV15-plancto14	ZE-17MAR17-plancto46	ZH-13MAY13-plancto44	ZH-13MAY13-plancto74	ZE-17MAI17-plancto68	ZH-13MAY13-plancto13	ZH-13MAY13-plancto70	RE-20APR16-plancto1	RH-20APR16-plancto2	RH-20APR16-plancto3	RH-20APR16-plancto6	TE-plancto1	ZE-17MAR17-plancto114	ZE-17MAR17-plancto70	ZE-3NOV15-plancto3	ZE-3NOV15-plancto5	ZE-3NOV15-plancto6	ZE-3NOV15-plancto7	ZH-3NOV15-plancto10	ZH-3NOV15-plancto3	ZH-3NOV15-plancto5	ZH-3NOV15-plancto7	RH-20APR16-plancto1	RH-20APR16-plancto10	RH-20APR16-plancto4	RH-20APR16-plancto7	TH-plancto1	ZE-3NOV15-plancto1	ZE-3NOV15-plancto2
K02045	sulfate transport system ATP-binding protein [EC:3.6.3.25] # Environmental Information Processing; Membrane transport; transporters [BR:ko02000] Environmental Information Processing; Membrane transport; ABC Transporters [PATH:ko02010]	0	3	4	3	0	0	0	0	0	0	0	0	0	0	0	0	0	0	0	0	0	0	0	0	0	0	0	1	0	1	0	0	0	0	0	0	1	0	0	0	0	0	0	1	0	0	1	1
K02046	sulfate transport system permease protein # Environmental Information Processing; Membrane transport; transporters [BR:ko02000] Environmental Information Processing; Membrane transport; ABC Transporters [PATH:ko02010]	0	3	5	5	0	0	0	0	0	0	0	0	0	0	0	0	0	0	0	0	0	0	0	0	0	0	0	1	0	1	0	0	0	0	0	0	1	0	0	0	0	0	0	1	1	0	1	1
K02047	sulfate transport system permease protein # Environmental Information Processing; Membrane transport; transporters [BR:ko02000] Environmental Information Processing; Membrane transport; ABC Transporters [PATH:ko02010]	0	3	4	5	0	0	0	0	0	0	0	0	0	0	0	0	0	0	0	0	0	0	0	0	0	0	0	1	0	1	0	0	0	0	0	0	1	0	0	0	0	0	0	1	0	0	1	1
K02048	sulfate transport system substrate-binding protein # Environmental Information Processing; Membrane transport; transporters [BR:ko02000] Environmental Information Processing; Membrane transport; ABC Transporters [PATH:ko02010]	0	3	5	5	0	0	0	0	0	0	0	0	0	0	0	0	0	0	0	0	0	0	0	0	0	0	0	1	0	1	0	0	0	0	0	0	1	0	0	0	0	0	0	1	1	0	1	1
K02017	Molybdate transport system ATP-binding protein [EC:3.6.3.29] # Environmental Information Processing; Membrane transport; transporters [BR:ko02000] Environmental Information Processing; Membrane transport; ABC Transporters [PATH:ko02010]	0	0	2	0	0	0	0	0	0	0	0	0	0	0	0	0	0	0	0	0	0	0	0	0	0	0	0	0	0	0	0	0	0	0	0	0	0	0	0	0	0	0	0	0	0	0	0	0
K02018	Molybdate transport system permease protein # Environmental Information Processing; Membrane transport; transporters [BR:ko02000] Environmental Information Processing; Membrane transport; ABC Transporters [PATH:ko02010]	0	2	3	0	0	0	0	0	0	0	0	0	0	0	0	0	0	0	0	0	0	0	0	0	0	0	0	0	0	1	0	0	0	0	0	0	0	0	0	0	1	1	0	0	0	1	0	0
K02020	Molybdate transport system substrate-binding protein # Environmental Information Processing; Membrane transport; transporters [BR:ko02000] Environmental Information Processing; Membrane transport; ABC Transporters [PATH:ko02010]	0	1	3	0	0	0	0	0	0	0	0	0	0	0	0	0	0	0	0	0	0	0	0	0	0	0	0	0	0	0	1	0	0	0	0	0	0	0	0	0	0	1	0	0	0	1	0	0
K05776	Molybdate transport system ATP-binding protein # Environmental Information Processing; Membrane transport; transporters [BR:ko02000] Environmental Information Processing; Membrane transport; ABC Transporters [PATH:ko02010]	0	0	0	2	0	0	0	0	0	0	0	0	0	0	0	0	0	0	0	0	0	0	0	0	0	0	0	0	0	0	0	0	0	0	0	0	0	0	0	0	0	0	0	0	0	0	0	0
K02049	sulfonate/nitrate/Taurine transport system ATP-binding protein # Environmental Information Processing; Membrane transport; transporters [BR:ko02000] Environmental Information Processing; Membrane transport; ABC Transporters [PATH:ko02010]	5	9	10	0	0	0	0	0	0	0	0	0	0	0	0	0	0	0	0	0	1	0	1	1	1	1	0	1	1	1	0	1	1	0	1	1	0	0	1	0	1	1	0	0	0	0	2	1
K02050	sulfonate/nitrate/Taurine transport system permease protein # Environmental Information Processing; Membrane transport; transporters [BR:ko02000] Environmental Information Processing; Membrane transport; ABC Transporters [PATH:ko02010]	5	9	9	0	0	0	0	0	0	0	0	0	0	0	0	0	0	0	0	0	1	0	1	1	1	1	0	1	1	1	0	1	1	0	1	1	0	0	1	0	1	1	0	0	1	0	2	1
K02051	sulfonate/nitrate/Taurine transport system substrate-binding protein # Environmental Information Processing; Membrane transport; transporters [BR:ko02000] Environmental Information Processing; Membrane transport; ABC Transporters [PATH:ko02010]	5	9	14	0	0	0	0	0	0	0	0	0	0	0	0	0	0	0	0	0	1	0	1	1	1	1	0	1	1	1	0	1	1	0	1	1	1	0	0	0	1	1	0	0	1	0	3	1
K02010	iron(III) transport system ATP-binding protein [EC:3.6.3.30] # Environmental Information Processing; Membrane transport; transporters [BR:ko02000] Environmental Information Processing; Membrane transport; ABC Transporters [PATH:ko02010]	12	0	1	0	0	0	0	1	0	0	0	1	0	0	0	0	1	1	0	0	2	1	1	1	1	2	0	0	0	0	0	0	0	0	0	0	0	0	0	0	0	1	0	0	0	0	0	0
K02011	iron(III) transport system permease protein # Environmental Information Processing; Membrane transport; transporters [BR:ko02000] Environmental Information Processing; Membrane transport; ABC Transporters [PATH:ko02010]	8	0	3	0	0	0	1	1	0	0	0	1	0	0	0	0	0	0	0	0	1	0	1	1	1	1	0	0	0	0	0	0	0	0	0	0	0	0	0	0	0	0	0	0	0	0	1	0
K02012	iron(III) transport system substrate-binding protein # Environmental Information Processing; Membrane transport; transporters [BR:ko02000] Environmental Information Processing; Membrane transport; ABC Transporters [PATH:ko02010]	8	0	7	0	0	0	0	0	0	0	0	1	0	1	1	0	0	0	0	0	1	0	1	1	1	1	0	0	0	0	0	0	0	0	0	0	0	0	0	0	0	0	0	0	1	1	1	1
K02052	putative Spermidine/Putrescine transport system ATP-binding protein # Environmental Information Processing; Membrane transport; transporters [BR:ko02000]	0	0	2	3	0	0	0	0	0	0	0	0	0	0	0	0	0	0	0	0	0	0	0	0	0	0	0	0	0	0	0	0	0	0	0	0	0	0	0	0	0	0	0	2	0	0	0	0
K02053	putative Spermidine/Putrescine transport system permease protein # Environmental Information Processing; Membrane transport; transporters [BR:ko02000]	0	0	1	3	0	0	0	0	0	0	0	0	0	0	0	0	0	0	0	0	0	0	0	0	0	0	0	0	0	0	0	0	0	0	0	0	0	0	0	0	0	0	0	1	0	0	0	0
K02054	putative Spermidine/Putrescine transport system permease protein # Environmental Information Processing; Membrane transport; transporters [BR:ko02000]	1	0	1	2	0	0	0	0	0	1	0	0	0	0	0	0	0	0	0	0	0	0	0	0	0	0	0	0	0	0	0	0	0	0	0	0	0	0	0	0	0	0	0	1	0	0	0	0
K02055	putative Spermidine/Putrescine transport system substrate-binding protein # Environmental Information Processing; Membrane transport; transporters [BR:ko02000]	0	0	1	3	0	0	0	0	0	0	0	0	0	0	0	0	0	0	0	0	0	0	0	0	0	0	0	0	0	0	0	0	0	0	0	0	0	0	0	0	0	0	0	1	0	0	0	0
K05846	Osmoprotectant transport system permease protein # Environmental Information Processing; Membrane transport; transporters [BR:ko02000] Environmental Information Processing; Membrane transport; ABC Transporters [PATH:ko02010]	0	0	1	0	0	0	0	0	0	0	0	0	0	0	0	0	0	0	0	0	0	0	0	0	0	0	0	0	0	0	0	0	0	0	0	0	0	0	0	0	0	0	0	0	0	0	1	0
K05847	Osmoprotectant transport system ATP-binding protein # Environmental Information Processing; Membrane transport; transporters [BR:ko02000] Environmental Information Processing; Membrane transport; ABC Transporters [PATH:ko02010]	0	0	1	0	0	0	0	0	0	0	0	0	0	0	0	0	0	0	0	0	0	0	0	0	0	0	0	0	0	0	0	0	0	0	0	0	0	0	0	0	0	0	0	0	0	0	1	0
K10112	Maltose/maltodextrin transport system ATP-binding protein # Environmental Information Processing; Membrane transport; transporters [BR:ko02000] Environmental Information Processing; Membrane transport; ABC Transporters [PATH:ko02010]	14	2	2	0	0	0	0	1	1	0	0	0	2	0	0	0	0	0	0	0	1	2	2	2	2	1	0	0	0	1	0	0	0	0	0	1	0	0	0	0	0	0	0	0	0	0	1	0
K15771	ganP Arabinogalactan oligomer / maltooligosaccharide transport system permease protein	0	2	0	0	0	0	0	0	0	0	0	0	0	0	0	0	0	0	0	0	0	0	0	0	0	0	0	0	0	1	0	0	0	0	0	1	0	0	0	0	0	0	0	0	0	0	0	0
K15772	ganQ Arabinogalactan oligomer / maltooligosaccharide transport system permease protein	0	2	0	0	0	0	0	0	0	0	0	0	0	0	0	0	0	0	0	0	0	0	0	0	0	0	0	0	0	1	0	0	0	0	0	1	0	0	0	0	0	0	0	0	0	0	0	0
K10559	Rhamnose transport system substrate-binding protein # Environmental Information Processing; Membrane transport; transporters [BR:ko02000] Environmental Information Processing; Membrane transport; ABC Transporters [PATH:ko02010]	0	0	1	0	0	0	0	0	0	0	0	0	0	0	0	0	0	0	0	0	0	0	0	0	0	0	0	0	0	0	0	0	0	0	0	0	0	0	0	0	0	0	0	0	0	0	0	0
K10560	Rhamnose transport system permease protein # Environmental Information Processing; Membrane transport; transporters [BR:ko02000] Environmental Information Processing; Membrane transport; ABC Transporters [PATH:ko02010]	0	0	1	0	0	0	0	0	0	0	0	0	0	0	0	0	0	0	0	0	0	0	0	0	0	0	0	0	0	0	0	0	0	0	0	0	0	0	0	0	0	0	0	0	0	0	0	0
K10561	Rhamnose transport system permease protein # Environmental Information Processing; Membrane transport; transporters [BR:ko02000] Environmental Information Processing; Membrane transport; ABC Transporters [PATH:ko02010]	0	0	1	0	0	0	0	0	0	0	0	0	0	0	0	0	0	0	0	0	0	0	0	0	0	0	0	0	0	0	0	0	0	0	0	0	0	0	0	0	0	0	0	0	0	0	0	0
K10562	Rhamnose transport system ATP-binding protein [EC:3.6.3.17] # Environmental Information Processing; Membrane transport; transporters [BR:ko02000] Environmental Information Processing; Membrane transport; ABC Transporters [PATH:ko02010]	0	1	3	1	0	0	0	0	0	0	0	0	0	0	0	0	0	0	0	0	0	0	0	0	0	0	0	0	1	0	0	0	0	0	0	0	0	0	0	0	0	0	0	0	0	0	0	1
K10439	Ribose transport system substrate-binding protein # Environmental Information Processing; Membrane transport; transporters [BR:ko02000] Environmental Information Processing; Membrane transport; ABC Transporters [PATH:ko02010] Cellular Processes; Cell Motility; Bacterial chemotaxis [PATH:ko02030]	13	22	20	6	0	0	0	0	0	0	0	0	0	1	0	0	0	0	0	0	2	2	2	2	2	2	1	2	3	2	2	2	2	2	1	0	1	1	1	1	1	1	1	1	0	2	4	2
K10440	Ribose transport system permease protein # Environmental Information Processing; Membrane transport; transporters [BR:ko02000] Environmental Information Processing; Membrane transport; ABC Transporters [PATH:ko02010]	9	19	20	5	0	0	0	0	0	0	0	0	0	0	0	0	0	0	0	0	1	2	2	2	1	1	1	2	3	2	1	2	1	1	1	0	0	1	1	1	2	1	1	1	1	2	3	0
K10441	Ribose transport system ATP-binding protein [EC:3.6.3.17] # Environmental Information Processing; Membrane transport; transporters [BR:ko02000] Environmental Information Processing; Membrane transport; ABC Transporters [PATH:ko02010]	13	12	9	2	0	0	0	0	0	0	0	0	0	1	0	0	0	0	0	0	2	2	2	2	2	2	0	2	1	2	2	1	1	0	1	0	0	0	1	0	1	1	0	0	0	0	2	1
K10545	D-xylose transport system ATP-binding protein [EC:3.6.3.17] # Environmental Information Processing; Membrane transport; transporters [BR:ko02000] Environmental Information Processing; Membrane transport; ABC Transporters [PATH:ko02010]	0	6	6	0	0	0	0	0	0	0	0	0	0	0	0	0	0	0	0	0	0	0	0	0	0	0	1	0	1	0	0	1	0	0	0	1	0	1	0	1	0	0	0	1	1	1	0	0
K17214	K17214 Inositol transport system permease protein	0	0	1	0	0	0	0	0	0	0	0	0	0	0	0	0	0	0	0	0	0	0	0	0	0	0	0	0	0	0	0	0	0	0	0	0	0	0	0	0	0	0	0	0	0	0	0	0
K17215	K17215 Inositol transport system ATP-binding protein	0	1	1	0	0	0	0	0	0	0	0	0	0	0	0	0	0	0	0	0	0	0	0	0	0	0	0	0	0	0	0	0	0	1	0	0	0	0	0	0	0	0	0	0	0	0	0	0
K02025	multiple sugar transport system permease protein # Environmental Information Processing; Membrane transport; transporters [BR:ko02000]	9	0	0	0	0	0	0	1	1	0	0	0	1	0	0	0	0	0	0	0	1	1	1	1	1	1	0	0	0	0	0	0	0	0	0	0	0	0	0	0	0	0	0	0	0	0	0	0
K02026	multiple sugar transport system permease protein # Environmental Information Processing; Membrane transport; transporters [BR:ko02000]	10	0	0	0	0	0	0	1	1	0	0	0	2	0	0	0	0	0	0	0	1	1	1	1	1	1	0	0	0	0	0	0	0	0	0	0	0	0	0	0	0	0	0	0	0	0	0	0
K02027	multiple sugar transport system substrate-binding protein # Environmental Information Processing; Membrane transport; transporters [BR:ko02000]	0	1	2	3	0	0	0	0	0	0	0	0	0	0	0	0	0	0	0	0	0	0	0	0	0	0	0	1	0	0	0	0	0	0	0	0	0	0	0	0	0	0	1	0	0	0	0	0
K02041	Phosphonate transport system ATP-binding protein # Environmental Information Processing; Membrane transport; transporters [BR:ko02000] Environmental Information Processing; Membrane transport; ABC Transporters [PATH:ko02010]	0	1	0	0	0	0	0	0	0	0	0	0	0	0	0	0	0	0	0	0	0	0	0	0	0	0	0	0	0	0	0	1	0	0	0	0	0	0	0	0	0	0	0	0	0	0	0	0
K02044	Phosphonate transport system substrate-binding protein # Environmental Information Processing; Membrane transport; transporters [BR:ko02000] Environmental Information Processing; Membrane transport; ABC Transporters [PATH:ko02010]	0	0	0	4	0	0	0	0	0	0	0	0	0	0	0	0	0	0	0	0	0	0	0	0	0	0	0	0	0	0	0	0	0	0	0	0	0	0	0	0	0	0	0	0	0	0	0	0
K02036	phosphate transport system ATP-binding protein [EC:3.6.3.27] # Environmental Information Processing; Membrane transport; transporters [BR:ko02000] Environmental Information Processing; Membrane transport; ABC Transporters [PATH:ko02010]	11	12	7	6	1	1	0	0	1	0	0	1	0	0	0	0	0	1	0	0	1	1	1	1	1	1	0	1	1	1	1	0	1	1	1	2	0	0	1	1	1	1	0	0	0	1	1	1
K02037	phosphate transport system permease protein # Environmental Information Processing; Membrane transport; transporters [BR:ko02000] Environmental Information Processing; Membrane transport; ABC Transporters [PATH:ko02010]	11	12	7	5	0	0	0	0	1	0	0	1	0	0	0	0	0	1	0	0	2	1	1	1	1	2	1	1	1	1	1	1	1	1	1	1	0	0	1	1	0	1	0	0	0	1	1	1
K02038	phosphate transport system permease protein # Environmental Information Processing; Membrane transport; transporters [BR:ko02000] Environmental Information Processing; Membrane transport; ABC Transporters [PATH:ko02010]	7	13	5	5	0	0	0	0	1	0	0	1	0	0	0	0	0	1	0	0	0	1	1	1	1	0	1	1	1	1	1	1	1	1	1	1	0	0	1	1	1	1	0	0	0	1	0	1
K02040	phosphate transport system substrate-binding protein # Environmental Information Processing; Membrane transport; transporters [BR:ko02000] Environmental Information Processing; Membrane transport; ABC Transporters [PATH:ko02010] Environmental Information Processing; Signal Transduction; Two-component system [PATH:ko02020]	10	10	12	5	0	1	0	0	1	0	0	1	0	0	0	0	0	1	0	0	1	1	1	1	1	1	1	1	1	0	1	1	1	0	1	1	0	0	1	1	0	1	0	1	0	2	3	1
K01995	Branched-chain amino acid transport system ATP-binding protein # Environmental Information Processing; Membrane transport; transporters [BR:ko02000] Environmental Information Processing; Membrane transport; ABC Transporters [PATH:ko02010]	11	1	3	0	0	0	0	2	1	0	0	1	0	0	1	0	0	1	0	0	1	0	1	1	1	1	1	0	0	0	0	0	0	0	0	0	0	0	0	0	0	1	0	0	0	0	0	1
K01996	Branched-chain amino acid transport system ATP-binding protein # Environmental Information Processing; Membrane transport; transporters [BR:ko02000] Environmental Information Processing; Membrane transport; ABC Transporters [PATH:ko02010]	12	13	3	0	0	0	0	2	1	0	0	1	0	0	1	0	0	1	0	0	1	1	1	1	1	1	1	1	1	0	1	0	1	1	1	1	1	1	1	1	1	1	0	0	0	0	0	1
K01997	Branched-chain amino acid transport system permease protein # Environmental Information Processing; Membrane transport; transporters [BR:ko02000] Environmental Information Processing; Membrane transport; ABC Transporters [PATH:ko02010]	12	9	4	0	0	0	0	2	1	0	0	1	0	0	1	0	1	1	0	0	1	0	1	1	1	1	0	1	1	0	0	1	0	1	1	0	1	0	1	1	1	1	0	0	0	0	0	1
K01998	Branched-chain amino acid transport system permease protein # Environmental Information Processing; Membrane transport; transporters [BR:ko02000] Environmental Information Processing; Membrane transport; ABC Transporters [PATH:ko02010]	12	11	4	0	0	0	0	2	1	0	0	1	0	0	1	0	1	1	0	0	1	0	1	1	1	1	0	1	1	0	1	1	0	1	1	1	1	0	1	1	1	1	0	0	0	0	0	1
K01999	Branched-chain amino acid transport system substrate-binding protein # Environmental Information Processing; Membrane transport; transporters [BR:ko02000] Environmental Information Processing; Membrane transport; ABC Transporters [PATH:ko02010]	17	10	4	0	0	0	0	2	1	0	0	1	0	0	1	0	1	0	0	0	2	1	2	2	2	2	0	1	1	0	0	1	0	1	1	0	1	0	2	1	1	1	0	0	0	0	0	1
K11959	Urea transport system substrate-binding protein # Environmental Information Processing; Membrane transport; transporters [BR:ko02000] Environmental Information Processing; Membrane transport; ABC Transporters [PATH:ko02010]	4	17	2	0	0	0	0	0	1	0	0	1	0	0	0	0	0	0	0	0	0	0	0	0	1	1	0	1	0	1	2	0	1	1	2	2	2	0	3	1	1	0	0	0	0	0	1	0
K02028	polar amino acid transport system ATP-binding protein [EC:3.6.3.21] # Environmental Information Processing; Membrane transport; transporters [BR:ko02000]	1	18	6	3	0	0	0	0	0	0	0	0	0	0	0	0	0	0	0	0	0	1	0	0	0	0	0	1	3	1	1	3	1	1	2	1	1	1	2	0	0	1	0	0	0	1	0	1
K02029	polar amino acid transport system permease protein # Environmental Information Processing; Membrane transport; transporters [BR:ko02000]	0	3	0	0	0	0	0	0	0	0	0	0	0	0	0	0	0	0	0	0	0	0	0	0	0	0	0	0	1	0	0	1	0	0	1	0	0	0	0	0	0	0	0	0	0	0	0	0
K02030	polar amino acid transport system substrate-binding protein # Environmental Information Processing; Membrane transport; transporters [BR:ko02000]	14	23	8	3	0	0	0	1	1	1	0	0	0	0	0	0	0	0	0	0	1	1	2	3	2	2	0	1	4	1	1	3	1	2	2	2	2	0	2	1	1	1	0	0	0	1	0	3
K15580	oppA, mppA oligopeptide transport system substrate-binding protein	9	4	0	1	0	0	0	0	1	0	2	0	0	0	0	1	0	0	0	0	1	1	1	1	0	1	1	0	1	0	0	1	0	0	0	0	0	1	0	0	0	0	0	0	0	0	0	0
K15581	oppB oligopeptide transport system permease protein	9	3	0	1	0	0	1	0	1	0	1	0	0	0	0	0	0	0	0	0	1	1	1	1	1	1	0	0	1	0	0	1	0	0	0	0	0	1	0	0	0	0	0	0	0	0	0	0
K15582	oppC oligopeptide transport system permease protein	7	2	0	0	0	0	0	1	0	0	0	0	0	0	1	0	0	0	0	0	1	1	1	1	1	0	0	0	1	0	0	1	0	0	0	0	0	0	0	0	0	0	0	0	0	0	0	0
K15583	oppD oligopeptide transport system ATP-binding protein	4	0	0	0	0	0	0	0	0	0	0	0	0	0	0	0	0	0	0	0	1	0	1	1	0	1	0	0	0	0	0	0	0	0	0	0	0	0	0	0	0	0	0	0	0	0	0	0
K02031	peptide/nickel transport system ATP-binding protein # Environmental Information Processing; Membrane transport; transporters [BR:ko02000] Environmental Information Processing; Membrane transport; ABC Transporters [PATH:ko02010]	0	9	1	0	0	0	0	0	0	0	0	0	0	0	0	0	0	0	0	0	0	0	0	0	0	0	0	1	1	1	0	1	1	1	0	0	0	0	1	1	1	0	0	0	0	1	0	0
K02032	peptide/nickel transport system ATP-binding protein # Environmental Information Processing; Membrane transport; transporters [BR:ko02000] Environmental Information Processing; Membrane transport; ABC Transporters [PATH:ko02010]	6	11	1	0	0	0	0	0	0	0	0	0	0	0	1	0	0	0	0	0	1	0	1	1	1	1	0	1	1	1	1	1	2	1	0	0	0	0	1	1	1	0	0	0	0	0	0	0
K02033	peptide/nickel transport system permease protein # Environmental Information Processing; Membrane transport; transporters [BR:ko02000] Environmental Information Processing; Membrane transport; ABC Transporters [PATH:ko02010]	6	10	2	0	0	0	0	0	0	0	0	0	0	0	0	0	0	0	0	0	1	1	1	1	1	1	0	1	1	1	0	1	1	1	1	0	0	0	1	1	1	0	0	0	0	1	0	0
K02034	peptide/nickel transport system permease protein # Environmental Information Processing; Membrane transport; transporters [BR:ko02000] Environmental Information Processing; Membrane transport; ABC Transporters [PATH:ko02010]	6	9	1	0	0	0	0	0	0	0	0	0	0	0	0	0	0	0	0	0	1	1	1	1	1	1	0	1	1	1	0	0	1	1	1	0	0	0	1	1	1	0	0	0	0	1	0	0
K02035	peptide/nickel transport system substrate-binding protein # Environmental Information Processing; Membrane transport; transporters [BR:ko02000] Environmental Information Processing; Membrane transport; ABC Transporters [PATH:ko02010]	9	13	8	2	0	0	1	1	0	0	0	0	0	0	1	0	0	0	0	0	1	1	1	1	1	1	0	1	1	1	1	1	1	2	1	0	1	0	1	1	1	1	0	0	0	2	0	1
K02013	iron complex transport system ATP-binding protein [EC:3.6.3.34] # Environmental Information Processing; Membrane transport; transporters [BR:ko02000] Environmental Information Processing; Membrane transport; ABC Transporters [PATH:ko02010]	9	4	3	0	0	0	0	0	0	0	0	1	0	0	0	0	0	2	0	0	1	1	1	1	1	1	0	0	0	1	0	1	0	1	0	0	0	1	0	0	0	0	0	0	0	0	2	0
K02015	iron complex transport system permease protein # Environmental Information Processing; Membrane transport; transporters [BR:ko02000] Environmental Information Processing; Membrane transport; ABC Transporters [PATH:ko02010]	10	0	0	0	0	0	1	0	0	0	0	1	0	0	0	0	0	2	0	0	1	1	1	1	1	1	0	0	0	0	0	0	0	0	0	0	0	0	0	0	0	0	0	0	0	0	0	0
K02016	iron complex transport system substrate-binding protein # Environmental Information Processing; Membrane transport; transporters [BR:ko02000] Environmental Information Processing; Membrane transport; ABC Transporters [PATH:ko02010]	21	5	3	3	0	0	1	1	1	0	0	2	0	0	1	0	0	3	0	0	2	2	2	2	2	2	1	1	1	0	0	0	0	0	0	0	1	0	0	1	0	0	0	1	0	1	0	0
K02006	cobalt/nickel transport system ATP-binding protein # Environmental Information Processing; Membrane transport; transporters [BR:ko02000] Environmental Information Processing; Membrane transport; ABC Transporters [PATH:ko02010]	0	0	3	6	0	0	0	0	0	0	0	0	0	0	0	0	0	0	0	0	0	0	0	0	0	0	0	0	0	0	0	0	0	0	0	0	0	0	0	0	0	0	0	0	1	0	0	0
K02007	cobalt/nickel transport system permease protein # Environmental Information Processing; Membrane transport; transporters [BR:ko02000] Environmental Information Processing; Membrane transport; ABC Transporters [PATH:ko02010]	0	0	3	3	0	0	0	0	0	0	0	0	0	0	0	0	0	0	0	0	0	0	0	0	0	0	0	0	0	0	0	0	0	0	0	0	0	0	0	0	0	0	0	0	0	0	0	0
K02008	cobalt/nickel transport system permease protein # Environmental Information Processing; Membrane transport; transporters [BR:ko02000] Environmental Information Processing; Membrane transport; ABC Transporters [PATH:ko02010]	0	0	2	5	0	0	0	0	0	0	0	0	0	0	0	0	0	0	0	0	0	0	0	0	0	0	0	0	0	0	0	0	0	0	0	0	0	0	0	0	0	0	0	0	0	0	0	0
K09815	zinc transport system substrate-binding protein # Environmental Information Processing; Membrane transport; transporters [BR:ko02000] Environmental Information Processing; Membrane transport; ABC Transporters [PATH:ko02010]	6	0	3	6	0	0	0	0	0	1	0	0	0	0	0	0	0	0	0	0	0	1	1	1	1	1	0	0	0	0	0	0	0	0	0	0	0	0	0	0	0	0	0	0	0	0	0	1
K09816	zinc transport system permease protein # Environmental Information Processing; Membrane transport; transporters [BR:ko02000] Environmental Information Processing; Membrane transport; ABC Transporters [PATH:ko02010]	0	0	0	4	0	0	0	0	0	0	0	0	0	0	0	0	0	0	0	0	0	0	0	0	0	0	0	0	0	0	0	0	0	0	0	0	0	0	0	0	0	0	0	0	0	0	0	0
K09817	zinc transport system ATP-binding protein [EC:3.6.3.-] # Environmental Information Processing; Membrane transport; transporters [BR:ko02000] Environmental Information Processing; Membrane transport; ABC Transporters [PATH:ko02010]	0	0	0	4	0	0	0	0	0	0	0	0	0	0	0	0	0	0	0	0	0	0	0	0	0	0	0	0	0	0	0	0	0	0	0	0	0	0	0	0	0	0	0	0	0	0	0	0
K11707	manganese/zinc/iron transport system substrate-binding protein # Environmental Information Processing; Membrane transport; transporters [BR:ko02000] Environmental Information Processing; Membrane transport; ABC Transporters [PATH:ko02010]	5	8	9	3	0	0	0	0	0	0	0	0	0	0	0	0	0	0	0	0	1	0	1	1	1	1	0	1	0	1	0	0	1	0	1	1	1	0	1	0	1	1	1	1	0	1	1	1
K11708	manganese/zinc/iron transport system permease protein # Environmental Information Processing; Membrane transport; transporters [BR:ko02000] Environmental Information Processing; Membrane transport; ABC Transporters [PATH:ko02010]	5	8	7	2	0	0	0	0	0	0	0	0	0	0	0	0	0	0	0	0	1	0	1	1	1	1	0	1	0	1	0	0	1	0	1	1	1	0	1	0	1	0	1	1	0	1	1	0
K11709	manganese/zinc/iron transport system permease protein # Environmental Information Processing; Membrane transport; transporters [BR:ko02000] Environmental Information Processing; Membrane transport; ABC Transporters [PATH:ko02010]	5	8	7	2	0	0	0	0	0	0	0	0	0	0	0	0	0	0	0	0	1	0	1	1	1	1	0	1	0	1	0	0	1	1	1	1	1	0	1	0	0	0	1	0	0	1	1	0
K11710	manganese/zinc/iron transport system ATP- binding protein # Environmental Information Processing; Membrane transport; transporters [BR:ko02000] Environmental Information Processing; Membrane transport; ABC Transporters [PATH:ko02010]	5	8	6	4	0	0	0	0	0	0	0	0	0	0	0	0	0	0	0	0	1	0	1	1	1	1	0	1	0	1	0	0	1	0	1	1	1	0	1	0	1	0	1	0	0	1	1	1
K09818	manganese/iron transport system substrate-binding protein # Environmental Information Processing; Membrane transport; transporters [BR:ko02000]	0	0	0	1	0	0	0	0	0	0	0	0	0	0	0	0	0	0	0	0	0	0	0	0	0	0	0	0	0	0	0	0	0	0	0	0	0	0	0	0	0	0	0	0	0	0	0	0
K09819	manganese/iron transport system permease protein # Environmental Information Processing; Membrane transport; transporters [BR:ko02000]	0	0	0	1	0	0	0	0	0	0	0	0	0	0	0	0	0	0	0	0	0	0	0	0	0	0	0	0	0	0	0	0	0	0	0	0	0	0	0	0	0	0	0	0	0	0	0	0
K02009	cobalt transport protein # Environmental Information Processing; Membrane transport; transporters [BR:ko02000] Environmental Information Processing; Membrane transport; ABC Transporters [PATH:ko02010]	0	0	0	4	0	0	0	0	0	0	0	0	0	0	0	0	0	0	0	0	0	0	0	0	0	0	0	0	0	0	0	0	0	0	0	0	0	0	0	0	0	0	0	0	0	0	0	0
K06861	Lipopolysaccharide export system ATP-binding protein [EC:3.6.3.-] # Environmental Information Processing; Membrane transport; transporters [BR:ko02000] Environmental Information Processing; Membrane transport; ABC Transporters [PATH:ko02010]	11	12	10	4	1	1	0	1	1	0	0	1	0	0	0	0	0	1	0	0	1	0	1	1	1	1	0	1	1	0	0	1	1	3	1	0	0	1	1	1	1	0	0	1	1	1	1	1
K07091	Lipopolysaccharide export system permease protein # Environmental Information Processing; Membrane transport; transporters [BR:ko02000] Environmental Information Processing; Membrane transport; ABC Transporters [PATH:ko02010]	0	9	10	5	0	0	0	0	0	0	0	0	0	0	0	0	0	0	0	0	0	0	0	0	0	0	0	1	1	0	0	1	1	0	1	1	0	0	1	1	1	1	0	1	0	1	1	1
K09690	Lipopolysaccharide transport system permease protein # Environmental Information Processing; Membrane transport; transporters [BR:ko02000] Environmental Information Processing; Membrane transport; ABC Transporters [PATH:ko02010]	5	0	4	4	0	0	0	0	0	0	0	0	0	0	0	0	0	0	0	0	1	0	1	1	1	1	0	0	0	0	0	0	0	0	0	0	0	0	0	0	0	0	0	0	0	0	1	0
K09691	Lipopolysaccharide transport system ATP-binding protein # Environmental Information Processing; Membrane transport; transporters [BR:ko02000] Environmental Information Processing; Membrane transport; ABC Transporters [PATH:ko02010]	5	0	3	4	0	0	0	0	0	0	0	0	0	0	0	0	0	0	0	0	1	0	1	1	1	1	0	0	0	0	0	0	0	0	0	0	0	0	0	0	0	0	0	0	0	0	1	0
K11720	Lipopolysaccharide export system permease protein # Environmental Information Processing; Membrane transport; transporters [BR:ko02000] Environmental Information Processing; Membrane transport; ABC Transporters [PATH:ko02010]	16	11	8	1	1	1	0	1	1	0	0	1	0	1	1	1	1	1	1	0	1	0	1	1	1	1	0	1	1	1	1	1	1	0	0	1	1	1	0	1	1	1	0	1	0	1	1	1
K09696	Sodium transport system permease protein # Environmental Information Processing; Membrane transport; transporters [BR:ko02000] Environmental Information Processing; Membrane transport; ABC Transporters [PATH:ko02010] Environmental Information Processing; Signal Transduction; Two-component system [PATH:ko02020]	0	9	11	3	0	0	0	0	0	0	0	0	0	0	0	0	0	0	0	0	0	0	0	0	0	0	0	1	1	0	1	1	0	0	1	1	0	1	1	0	1	1	1	1	1	1	1	1
K09697	Sodium transport system ATP-binding protein # Environmental Information Processing; Membrane transport; transporters [BR:ko02000] Environmental Information Processing; Membrane transport; ABC Transporters [PATH:ko02010] Environmental Information Processing; Signal Transduction; Two-component system [PATH:ko02020]	0	8	12	1	0	0	0	0	0	0	0	0	0	0	0	0	0	0	0	0	0	0	0	0	0	0	0	1	1	0	1	0	0	0	1	1	0	1	1	0	1	2	0	1	1	1	1	1
K09808	Lipoprotein-releasing system permease protein # Environmental Information Processing; Membrane transport; transporters [BR:ko02000] Environmental Information Processing; Membrane transport; ABC Transporters [PATH:ko02010]	14	7	8	5	1	0	0	1	0	0	0	1	0	1	1	0	1	1	0	1	1	1	1	1	1	1	0	1	1	0	0	1	1	0	0	1	0	0	0	1	1	1	0	1	0	0	1	1
K09810	Lipoprotein-releasing system ATP-binding protein [EC:3.6.3.-] # Environmental Information Processing; Membrane transport; transporters [BR:ko02000] Environmental Information Processing; Membrane transport; ABC Transporters [PATH:ko02010]	0	4	10	5	0	0	0	0	0	0	0	0	0	0	0	0	0	0	0	0	0	0	0	0	0	0	0	0	1	0	0	1	1	0	0	0	0	0	0	0	1	1	0	0	0	1	2	1
K01990	ABC-2 type transport system ATP-binding protein # Environmental Information Processing; Membrane transport; transporters [BR:ko02000]	84	97	125	56	1	1	1	2	3	1	4	4	1	2	2	4	2	3	3	1	8	8	9	9	8	7	1	10	12	8	5	9	6	7	10	5	5	2	6	6	5	11	3	10	3	8	18	13
K01992	ABC-2 type transport system permease protein # Environmental Information Processing; Membrane transport; transporters [BR:ko02000]	30	68	74	25	0	0	0	1	1	0	1	1	0	0	1	0	1	1	0	0	4	3	4	4	4	4	2	7	7	8	1	5	5	3	4	4	2	4	5	5	6	8	2	8	2	6	9	9
K11085	ATP-binding cassette, subfamily B, bacterial MsbA [EC:3.6.3.-] # Environmental Information Processing; Membrane transport; transporters [BR:ko02000] Environmental Information Processing; Membrane transport; ABC Transporters [PATH:ko02010]	22	10	17	5	1	1	1	0	1	0	0	2	0	1	1	0	0	2	0	1	1	2	2	2	2	2	0	2	1	0	0	1	0	1	1	1	1	0	0	1	1	2	1	1	0	1	2	1
K06148	ATP-binding cassette, subfamily C, bacterial # Environmental Information Processing; Membrane transport; transporters [BR:ko02000] Environmental Information Processing; Membrane transport; ABC Transporters [PATH:ko02010]	1	0	0	0	0	0	0	0	1	0	0	0	0	0	0	0	0	0	0	0	0	0	0	0	0	0	0	0	0	0	0	0	0	0	0	0	0	0	0	0	0	0	0	0	0	0	0	0
K02003	putative-ABC# Environmental Information Processing; Membrane transport; transporters [BR:ko02000]	71	59	67	16	2	1	0	4	2	1	1	2	1	2	1	0	4	1	3	2	7	7	8	8	7	7	3	7	5	1	4	3	3	4	7	3	5	2	4	4	4	5	2	6	4	8	8	7
K02004	putative-ABC # Environmental Information Processing; Membrane transport; transporters [BR:ko02000]	66	45	81	19	1	1	0	3	2	2	1	1	1	2	0	0	3	0	4	1	7	6	8	8	8	7	4	5	4	1	4	3	2	3	4	2	5	1	3	2	2	4	3	7	3	8	13	6
K15576	nrtA, nasF, cynA Nitrate/nitrite transport system substrate-binding protein	0	0	1	0	0	0	0	0	0	0	0	0	0	0	0	0	0	0	0	0	0	0	0	0	0	0	0	0	0	0	0	0	0	0	0	0	0	0	0	0	0	0	0	0	0	1	0	0
K15577	nrtB, nasE, cynB Nitrate/nitrite transport system permease protein	0	0	1	0	0	0	0	0	0	0	0	0	0	0	0	0	0	0	0	0	0	0	0	0	0	0	0	0	0	0	0	0	0	0	0	0	0	0	0	0	0	0	0	0	0	1	0	0
K15578	nrtC, nasD Nitrate/nitrite transport system ATP-binding protein [EC:3.6.3.-]	0	0	1	0	0	0	0	0	0	0	0	0	0	0	0	0	0	0	0	0	0	0	0	0	0	0	0	0	0	0	0	0	0	0	0	0	0	0	0	0	0	0	0	0	0	1	0	0
K15579	nrtD, cynD Nitrate/nitrite transport system ATP-binding protein	0	0	1	0	0	0	0	0	0	0	0	0	0	0	0	0	0	0	0	0	0	0	0	0	0	0	0	0	0	0	0	0	0	0	0	0	0	0	0	0	0	0	0	0	0	1	0	0
K02056	simple sugar transport system ATP-binding protein [EC:3.6.3.17] # Environmental Information Processing; Membrane transport; transporters [BR:ko02000]	0	1	1	0	0	0	0	0	0	0	0	0	0	0	0	0	0	0	0	0	0	0	0	0	0	0	0	0	0	0	0	0	0	0	0	0	0	0	0	0	1	0	0	0	0	0	1	0
K02057	simple sugar transport system permease protein # Environmental Information Processing; Membrane transport; transporters [BR:ko02000]	3	0	0	0	0	0	0	0	0	0	0	0	0	0	0	0	0	0	0	0	1	0	0	0	1	1	0	0	0	0	0	0	0	0	0	0	0	0	0	0	0	0	0	0	0	0	0	0
K12373	beta-hexosaminidase [EC:3.2.1.52] # Metabolism; Carbohydrate Metabolism; Amino sugar and nucleotide sugar metabolism [PATH:ko00520] Metabolism; Glycan Biosynthesis and Metabolism; Glycosaminoglycan degradation [PATH:ko00531] Metabolism; Glycan Biosynthesis and Metabolism; Glycosphingolipid biosynthesis - globo series [PATH:ko00603] Metabolism; Glycan Biosynthesis and Metabolism; Glycosphingolipid…	0	2	0	1	0	0	0	0	0	0	0	0	0	0	0	0	0	0	0	0	0	0	0	0	0	0	0	0	0	0	0	0	2	0	0	0	0	0	0	0	0	0	0	0	0	0	0	0
K02100	MFS transporter, SP family, arabinose:H+ symporter # Environmental Information Processing; Membrane transport; transporters [BR:ko02000]	0	1	1	0	0	0	0	0	0	0	0	0	0	0	0	0	0	0	0	0	0	0	0	0	0	0	0	0	0	0	0	0	0	0	0	0	0	0	1	0	0	0	0	0	0	1	0	0
K02429	MFS transporter, FHS family, L-fucose permease # Environmental Information Processing; Membrane transport; transporters [BR:ko02000]	0	3	0	1	0	0	0	0	0	0	0	0	0	0	0	0	0	0	0	0	0	0	0	0	0	0	0	0	1	0	0	1	0	0	0	0	0	0	0	0	1	0	0	0	0	0	0	0
K08174	MFS transporter, FHS family, glucose/mannose:H+ symporter # Environmental Information Processing; Membrane transport; transporters [BR:ko02000]	0	0	2	0	0	0	0	0	0	0	0	0	0	0	0	0	0	0	0	0	0	0	0	0	0	0	0	0	0	0	0	0	0	0	0	0	0	0	0	0	0	0	0	1	0	0	0	0
K03291	MFS transporter, SET family, sugar efflux transporter # Environmental Information Processing; Membrane transport; transporters [BR:ko02000]	0	0	1	0	0	0	0	0	0	0	0	0	0	0	0	0	0	0	0	0	0	0	0	0	0	0	0	0	0	0	0	0	0	0	0	0	0	0	0	0	0	0	0	0	0	0	0	0
K03289	MFS transporter, NHS family, nucleoside permease # Environmental Information Processing; Membrane transport; transporters [BR:ko02000]	0	3	4	0	0	0	0	0	0	0	0	0	0	0	0	0	0	0	0	0	0	0	0	0	0	0	0	0	1	0	0	1	0	0	0	0	0	1	0	0	0	0	0	0	0	1	0	1
K11537	MFS transporter, NHS family, xanthosine permease # Environmental Information Processing; Membrane transport; transporters [BR:ko02000]	13	3	12	7	0	0	0	1	0	0	0	1	1	1	1	1	1	1	0	0	1	0	1	1	1	1	0	1	0	0	0	0	0	0	1	0	0	0	0	1	0	2	0	1	1	0	2	1
K03762	MFS transporter, MHS family, proline/betaine transporter # Environmental Information Processing; Membrane transport; transporters [BR:ko02000]	6	1	2	1	0	0	0	0	0	0	0	0	0	0	0	0	0	0	0	0	2	0	1	1	0	2	0	0	1	0	0	0	0	0	0	0	0	0	0	0	0	0	0	0	0	0	0	0
K08172	MFS transporter, MHS family, shikimate and dehydroshikimate transport protein # Environmental Information Processing; Membrane transport; transporters [BR:ko02000]	0	0	1	0	0	0	0	0	0	0	0	0	0	0	0	0	0	0	0	0	0	0	0	0	0	0	0	0	0	0	0	0	0	0	0	0	0	0	0	0	0	0	0	1	0	0	0	0
K08177	MFS transporter, OFA family, oxalate/formate antiporter # Environmental Information Processing; Membrane transport; transporters [BR:ko02000]	0	3	3	1	0	0	0	0	0	0	0	0	0	0	0	0	0	0	0	0	0	0	0	0	0	0	0	1	1	0	0	0	0	0	0	1	0	0	0	0	0	0	0	0	0	0	1	0
K08178	MFS transporter, SHS family, lactate transporter # Environmental Information Processing; Membrane transport; transporters [BR:ko02000]	0	2	0	1	0	0	0	0	0	0	0	0	0	0	0	0	0	0	0	0	0	0	0	0	0	0	0	0	1	0	0	1	0	0	0	0	0	0	0	0	0	0	0	0	0	0	0	0
K05820	MFS transporter, PPP family, 3-phenylpropionic acid transporter # Environmental Information Processing; Membrane transport; transporters [BR:ko02000]	10	14	5	0	0	0	0	1	1	0	1	1	0	1	0	1	0	1	0	1	0	0	1	0	1	0	0	2	1	1	1	1	1	2	1	1	0	0	1	1	1	1	1	0	0	0	0	0
K03535	MFS transporter, ACS family, glucarate transporter # Environmental Information Processing; Membrane transport; transporters [BR:ko02000]	0	12	18	12	0	0	0	0	0	0	0	0	0	0	0	0	0	0	0	0	0	0	0	0	0	0	0	1	2	0	0	2	0	1	0	0	1	1	3	0	1	3	0	3	0	0	1	2
K08191	MFS transporter, ACS family, hexuronate transporter # Environmental Information Processing; Membrane transport; transporters [BR:ko02000]	0	12	21	6	0	0	0	0	0	0	0	0	0	0	0	0	0	0	0	0	0	0	0	0	0	0	0	1	3	0	2	2	0	0	0	0	0	1	1	1	1	1	2	1	0	2	2	2
K08194	MFS transporter, ACS family, D-galactonate transporter # Environmental Information Processing; Membrane transport; transporters [BR:ko02000]	1	0	1	1	0	0	0	1	0	0	0	0	0	0	0	0	0	0	0	0	0	0	0	0	0	0	0	0	0	0	0	0	0	0	0	0	0	0	0	0	0	0	0	0	0	0	0	0
K13021	MFS transporter, ACS family, tartrate transporter # Environmental Information Processing; Membrane transport; transporters [BR:ko02000]	1	4	4	7	0	0	0	0	0	0	0	0	0	0	1	0	0	0	0	0	0	0	0	0	0	0	0	1	0	0	1	0	0	1	0	0	1	0	0	0	0	0	0	0	0	0	2	0
K07783	MFS transporter, OPA family, sugar phosphate sensor protein UhpC # Environmental Information Processing; Membrane transport; transporters [BR:ko02000] Environmental Information Processing; Signal Transduction; Two-component system [PATH:ko02020]	0	1	5	0	0	0	0	0	0	0	0	0	0	0	0	0	0	0	0	0	0	0	0	0	0	0	0	0	0	1	0	0	0	0	0	0	0	0	0	0	0	1	0	1	0	1	0	1
K02575	MFS transporter, NNP family, Nitrate/nitrite transporter # Environmental Information Processing; Membrane transport; transporters [BR:ko02000]	0	0	3	0	0	0	0	0	0	0	0	0	0	0	0	0	0	0	0	0	0	0	0	0	0	0	0	0	0	0	0	0	0	0	0	0	0	0	0	0	0	0	0	0	0	1	0	0
K08227	MFS transporter, LPLT family, lysophospholipid transporter # Environmental Information Processing; Membrane transport; transporters [BR:ko02000]	0	1	0	1	0	0	0	0	0	0	0	0	0	0	0	0	0	0	0	0	0	0	0	0	0	0	0	0	0	0	0	0	0	0	0	0	0	1	0	0	0	0	0	0	0	0	0	0
K08225	MFS transporter, ENTS family, enterobactin (siderophore) exporter # Environmental Information Processing; Membrane transport; transporters [BR:ko02000]	5	0	1	1	0	0	0	0	0	0	0	0	0	0	0	0	0	0	0	0	0	1	1	1	1	1	0	0	0	0	0	0	0	0	0	0	0	0	0	0	0	0	0	0	0	0	1	0
K08226	MFS transporter, BCD family, chlorophyll transporter # Environmental Information Processing; Membrane transport; transporters [BR:ko02000]	0	0	1	0	0	0	0	0	0	0	0	0	0	0	0	0	0	0	0	0	0	0	0	0	0	0	0	0	0	0	0	0	0	0	0	0	0	0	0	0	0	0	0	0	0	0	0	1
K08218	MFS transporter, PAT family, beta-lactamase induction signal transducer AmpG # Environmental Information Processing; Membrane transport; transporters [BR:ko02000]	6	3	0	0	0	0	0	0	0	0	0	0	0	0	0	0	0	0	0	0	1	1	1	1	1	1	0	0	1	0	0	1	0	0	1	0	0	0	0	0	0	0	0	0	0	0	0	0
K07552	MFS transporter, DHA1 family, bicyclomycin/chloramphenicol resistance protein # Environmental Information Processing; Membrane transport; transporters [BR:ko02000]	4	0	3	0	0	0	0	0	0	0	0	1	0	1	1	0	0	0	0	0	0	0	0	0	1	0	0	0	0	0	0	0	0	0	0	0	0	0	0	0	0	0	0	2	0	1	0	0
K08151	MFS transporter, DHA1 family, tetracycline resistance protein # Environmental Information Processing; Membrane transport; transporters [BR:ko02000]	0	11	6	3	0	0	0	0	0	0	0	0	0	0	0	0	0	0	0	0	0	0	0	0	0	0	1	0	1	0	1	1	1	1	2	1	0	1	0	1	0	0	0	0	0	2	1	0
K08153	MFS transporter, DHA1 family, multidrug resistance protein # Environmental Information Processing; Membrane transport; transporters [BR:ko02000]	1	0	7	2	0	0	0	0	0	0	0	0	1	0	0	0	0	0	0	0	0	0	0	0	0	0	0	0	0	0	0	0	0	0	0	0	0	0	0	0	0	1	0	1	0	0	1	1
K08161	MFS transporter, DHA1 family, multidrug resistance protein # Environmental Information Processing; Membrane transport; transporters [BR:ko02000]	0	4	4	3	0	0	0	0	0	0	0	0	0	0	0	0	0	0	0	0	0	0	0	0	0	0	1	0	1	0	0	1	0	0	0	0	0	1	0	0	0	1	0	0	0	0	0	1
K19576	norA MFS transporter, DHA1 family, quinolone resistance protein	0	0	1	0	0	0	0	0	0	0	0	0	0	0	0	0	0	0	0	0	0	0	0	0	0	0	0	0	0	0	0	0	0	0	0	0	0	0	0	0	0	0	0	0	0	0	0	0
K19577	ydhP MFS transporter, DHA1 family, inner membrane transport protein	0	3	0	1	0	0	0	0	0	0	0	0	0	0	0	0	0	0	0	0	0	0	0	0	0	0	0	0	1	0	0	0	0	0	1	1	0	0	0	0	0	0	0	0	0	0	0	0
K08166	MFS transporter, DHA2 family, methylenomycin A resistance protein # Environmental Information Processing; Membrane transport; transporters [BR:ko02000]	6	0	0	0	0	0	0	0	0	0	0	0	0	0	0	0	0	0	0	0	1	1	1	1	1	1	0	0	0	0	0	0	0	0	0	0	0	0	0	0	0	0	0	0	0	0	0	0
K08169	MFS transporter, DHA2 family, multidrug resistance protein # Environmental Information Processing; Membrane transport; transporters [BR:ko02000]	0	0	0	1	0	0	0	0	0	0	0	0	0	0	0	0	0	0	0	0	0	0	0	0	0	0	0	0	0	0	0	0	0	0	0	0	0	0	0	0	0	0	0	0	0	0	0	0
K08217	MFS transporter, DHA3 family, macrolide efflux protein # Environmental Information Processing; Membrane transport; transporters [BR:ko02000]	0	1	0	1	0	0	0	0	0	0	0	0	0	0	0	0	0	0	0	0	0	0	0	0	0	0	0	0	1	0	0	0	0	0	0	0	0	0	0	0	0	0	0	0	0	0	0	0
K06901	putative MFS transporter, AGZA family, xanthine/uracil permease # Environmental Information Processing; Membrane transport; transporters [BR:ko02000]	2	11	0	3	0	0	0	0	0	0	0	0	0	0	0	0	0	0	0	0	1	0	0	0	0	1	0	1	1	0	0	1	1	1	1	1	1	1	1	1	0	0	0	0	0	0	0	0
K06902	MFS transporter, UMF1 family # Environmental Information Processing; Membrane transport; transporters [BR:ko02000]	0	8	1	0	0	0	0	0	0	0	0	0	0	0	0	0	0	0	0	0	0	0	0	0	0	0	1	1	1	1	0	1	0	0	0	0	0	1	1	1	0	0	0	0	0	0	0	0
K08218	MFS transporter, PAT family, beta-lactamase induction signal transducer AmpG # Environmental Information Processing; Membrane transport; transporters [BR:ko02000]	6	3	0	0	0	0	0	0	0	0	0	0	0	0	0	0	0	0	0	0	1	1	1	1	1	1	0	0	1	0	0	1	0	0	1	0	0	0	0	0	0	0	0	0	0	0	0	0
K08223	MFS transporter, FSR family, fosmidomycin resistance protein # Environmental Information Processing; Membrane transport; transporters [BR:ko02000]	0	0	1	1	0	0	0	0	0	0	0	0	0	0	0	0	0	0	0	0	0	0	0	0	0	0	0	0	0	0	0	0	0	0	0	0	0	0	0	0	0	0	0	0	0	0	0	0
K08368	MFS transporter, putative metabolite transport protein # Environmental Information Processing; Membrane transport; transporters [BR:ko02000]	1	0	0	0	0	0	0	0	0	0	1	0	0	0	0	0	0	0	0	0	0	0	0	0	0	0	0	0	0	0	0	0	0	0	0	0	0	0	0	0	0	0	0	0	0	0	0	0
K08369	MFS transporter, putative metabolite:H+ symporter # Environmental Information Processing; Membrane transport; transporters [BR:ko02000]	10	22	25	15	0	0	0	0	0	0	0	0	0	0	0	0	0	0	0	0	2	0	2	2	2	2	1	0	3	1	2	2	2	1	3	2	0	0	2	2	1	1	2	3	2	3	2	2
K03292	glycoside/pentoside/hexuronide:cation symporter, GPH family # Unclassified; Cellular Processes and Signaling; Other ion-coupled transporters	0	0	2	0	0	0	0	0	0	0	0	0	0	0	0	0	0	0	0	0	0	0	0	0	0	0	0	0	0	0	0	0	0	0	0	0	0	0	0	0	0	0	0	1	0	0	0	0
K07221	outer membrane porin # Pores ion channels;phosphate-selective porin OprO and OprP; Cellular Processes and Signaling; Inorganic ion transport and metabolism	31	20	21	6	0	0	0	0	1	0	0	0	0	0	0	0	1	0	2	4	4	3	4	4	4	4	0	4	1	4	3	1	0	2	2	2	0	0	0	1	0	2	1	2	1	2	2	0
K02039	phosphate transport system protein # Unclassified; Cellular Processes and Signaling; Inorganic ion transport and metabolism	25	12	10	5	1	1	0	1	3	1	1	2	0	1	0	0	0	1	1	0	2	2	2	2	2	2	0	1	1	1	1	1	1	1	1	1	0	0	1	1	1	1	1	0	0	1	1	1
K03296	hydrophobic/amphiphilic exporter-1 (mainly G- bacteria), HAE1 family # Unclassified; Cellular Processes and Signaling; Other ion-coupled transporters	17	12	18	12	0	0	0	0	1	0	0	0	0	0	0	0	2	0	1	1	2	2	2	2	2	2	0	1	3	2	0	1	0	1	1	1	0	0	0	1	1	1	1	2	1	2	2	2
K03328	polysaccharide transporter, PST family # Unclassified; Cellular Processes and Signaling; Other ion-coupled transporters	6	1	6	1	0	0	0	0	0	0	0	0	0	1	1	0	0	0	0	0	0	0	1	1	1	1	0	0	1	0	0	0	0	0	0	0	0	0	0	0	0	0	1	0	0	1	0	0
K03294	basic amino acid/polyamine antiporter, APA family # Unclassified; Cellular Processes and Signaling; Other ion-coupled transporters	8	3	28	12	0	0	0	0	0	0	0	0	1	0	0	0	0	0	0	0	1	1	2	1	1	1	0	1	0	0	0	0	0	1	0	1	0	0	0	0	0	1	1	0	1	1	4	3
K01565	N-sulfoglucosamine sulfohydrolase [EC:3.10.1.1] # Metabolism; Glycan Biosynthesis and Metabolism; Glycosaminoglycan degradation [PATH:ko00531] Cellular Processes; transport and Catabolism; Lysosome [PATH:ko04142]	0	16	19	8	0	0	0	0	0	0	0	0	0	0	0	0	0	0	0	0	0	0	0	0	0	0	1	0	3	1	1	2	1	0	1	1	1	1	0	1	2	3	1	1	1	2	2	1
K03309	dicarboxylate/amino acid:cation (Na+ or H+) symporter, DAACS family # Unclassified; Cellular Processes and Signaling; Other ion-coupled transporters	11	4	6	0	0	0	1	0	1	0	0	1	0	1	0	0	1	0	0	0	1	1	1	1	1	1	0	0	0	2	0	0	0	0	0	1	0	0	0	0	1	1	0	0	0	1	0	0
K12942	aminobenzoyl-glutamate transport protein # Unclassified; Metabolism; Metabolism of cofactors and vitamins	3	0	2	0	0	0	0	0	0	0	0	0	0	0	0	0	0	0	0	0	1	0	0	0	1	1	0	0	0	0	0	0	0	0	0	0	0	0	0	0	0	1	0	0	0	0	0	0
K04758	ferrous iron transport protein A # Unclassified; Cellular Processes and Signaling; Other transporters	11	10	14	4	0	0	1	1	1	0	1	0	0	0	0	1	0	0	0	0	1	1	1	1	1	1	0	1	1	0	0	1	1	1	1	1	0	1	0	1	1	0	0	2	0	2	2	1
K11189	phosphocarrier protein # Environmental Information Processing; Membrane transport; transporters [BR:ko02000]	10	11	13	3	0	0	0	1	0	0	1	1	0	0	1	0	0	0	0	0	1	1	1	1	1	1	0	2	1	1	0	1	0	1	1	1	1	1	0	1	0	1	0	1	2	1	1	1
K03320	ammonium transporter, Amt family # Unclassified; Cellular Processes and Signaling; Other ion-coupled transporters	0	15	13	3	0	0	0	0	0	0	0	0	0	0	0	0	0	0	0	0	0	0	0	0	0	0	0	2	2	1	2	2	0	0	1	1	1	0	1	1	1	1	2	1	0	1	0	1
K03305	proton-dependent oligopeptide transporter, POT family # Unclassified; Cellular Processes and Signaling; Other ion-coupled transporters	6	10	9	2	0	0	0	1	0	0	0	1	0	0	0	0	0	0	0	0	1	0	1	1	0	1	0	1	1	1	0	1	0	2	1	1	0	1	1	0	0	1	0	1	0	1	1	0
K06020	sulfate-transporting ATPase [EC:3.6.3.25] # Unclassified; Metabolism; Energy metabolism	8	11	8	1	0	0	0	1	1	0	0	0	0	0	0	0	0	0	0	0	1	1	1	1	1	1	0	1	1	0	1	1	0	1	1	1	0	1	1	1	1	1	0	1	0	1	1	0
K04759	ferrous iron transport protein B # Unclassified; Cellular Processes and Signaling; Other transporters	14	10	7	2	0	0	1	1	1	0	1	1	0	1	1	1	0	0	0	0	1	1	1	1	1	1	0	1	1	0	0	1	1	1	1	1	0	1	0	1	1	0	0	1	0	1	1	1
K03284	MAGNESIUM ion transporter, MIT family # Unclassified; Cellular Processes and Signaling; Pores ion channels	11	11	7	4	1	1	0	1	1	0	0	0	0	1	0	0	0	1	0	1	1	0	1	1	1	0	0	2	2	1	0	1	1	1	1	0	0	0	1	1	0	1	0	0	0	1	1	1
K13283	ferrous-iron efflux pump FieF # Unclassified; Cellular Processes and Signaling; Other ion-coupled transporters	9	0	5	3	0	0	0	1	1	0	0	0	0	0	0	0	0	0	0	0	0	1	1	2	2	1	0	0	0	0	0	0	0	0	0	0	0	0	0	0	0	1	0	0	0	1	1	1
K16267	zipB zinc and cadmium transporter	8	11	5	0	0	0	0	0	1	1	0	1	0	0	1	0	0	0	0	0	0	1	1	1	1	0	0	1	1	1	1	1	1	1	1	0	1	0	1	1	0	1	0	1	0	0	0	1
K03303	lactate transporter, LctP family # Unclassified; Cellular Processes and Signaling; Other ion-coupled transporters	0	11	5	5	0	0	0	0	0	0	0	0	0	0	0	0	0	0	0	0	0	0	0	0	0	0	1	0	1	1	1	0	1	1	1	0	1	0	1	1	1	2	0	0	0	0	0	0
K03299	gluconate:H+ symporter, GntP family # Unclassified; Cellular Processes and Signaling; Other ion-coupled transporters	0	8	4	1	0	0	0	0	0	0	0	0	0	0	0	0	0	0	0	0	0	0	0	0	0	0	1	1	2	0	0	2	0	0	0	0	1	1	0	0	0	1	0	0	0	0	0	0
K02770	PTS system, fructose-specific IIC component # Metabolism; Carbohydrate Metabolism; Fructose and mannose metabolism [PATH:ko00051] Environmental Information Processing; Membrane transport; transporters [BR:ko02000] Environmental Information Processing; Membrane transport; Phosphotransferase system (PTS) [PATH:ko02060]	8	0	0	0	0	0	1	0	1	0	0	1	0	1	1	0	0	0	0	0	0	0	1	1	1	0	0	0	0	0	0	0	0	0	0	0	0	0	0	0	0	0	0	0	0	0	0	0
K06195	ApaG protein # Unclassified; Cellular Processes and Signaling; Inorganic ion transport and metabolism	8	0	0	0	0	0	1	1	0	0	0	0	0	0	0	0	0	0	0	0	1	1	1	1	1	1	0	0	0	0	0	0	0	0	0	0	0	0	0	0	0	0	0	0	0	0	0	0
K02768	PTS system, fructose-specific IIA component [EC:2.7.1.69] # Metabolism; Carbohydrate Metabolism; Fructose and mannose metabolism [PATH:ko00051] Environmental Information Processing; Membrane transport; transporters [BR:ko02000] Environmental Information Processing; Membrane transport; Phosphotransferase system (PTS) [PATH:ko02060]	6	0	0	0	0	0	0	0	0	0	1	0	0	0	0	1	0	0	1	0	1	0	0	0	0	2	0	0	0	0	0	0	0	0	0	0	0	0	0	0	0	0	0	0	0	0	0	0
K07588	LAO/AO transport system kinase [EC:2.7.-.-] # Unclassified; Metabolism; amino acid metabolism	6	0	0	0	0	0	0	0	0	0	0	0	0	0	1	0	0	0	0	0	1	0	1	1	1	1	0	0	0	0	0	0	0	0	0	0	0	0	0	0	0	0	0	0	0	0	0	0
[truncated: 16 more columns]

## Sheet: Metabolism_Glycolysis
KO-NUMBERS	KO-ANNOTATION	Sum in Nemodlikiaceae	Sum in Vodnikaceae	Sum in Planctomycetacia_diverse	Sum in Nixeaceae	TE-plancto4	TH-plancto3	ZH-3NOV15-plancto16	RH-20APR16-plancto8	RH-20APR16-plancto9	ZH-3NOV15-plancto13	RH-20APR16-plancto13	AMD-plancto2	RH-20APR16-plancto14	TE-plancto3	TH-plancto2	ZH-3NOV15-plancto15	RH-20APR16-plancto11	RH-20APR16-plancto12	ZH-3NOV15-plancto17	ZH-3NOV15-plancto14	ZE-17MAR17-plancto46	ZH-13MAY13-plancto44	ZH-13MAY13-plancto74	ZE-17MAI17-plancto68	ZH-13MAY13-plancto13	ZH-13MAY13-plancto70	RE-20APR16-plancto1	RH-20APR16-plancto2	RH-20APR16-plancto3	RH-20APR16-plancto6	TE-plancto1	ZE-17MAR17-plancto114	ZE-17MAR17-plancto70	ZE-3NOV15-plancto3	ZE-3NOV15-plancto5	ZE-3NOV15-plancto6	ZE-3NOV15-plancto7	ZH-3NOV15-plancto10	ZH-3NOV15-plancto3	ZH-3NOV15-plancto5	ZH-3NOV15-plancto7	RH-20APR16-plancto1	RH-20APR16-plancto10	RH-20APR16-plancto4	RH-20APR16-plancto7	TH-plancto1	ZE-3NOV15-plancto1	ZE-3NOV15-plancto2
K01803	triosephosphate isomerase (TIM) [EC:5.3.1.1] # Metabolism; Carbohydrate Metabolism; Glycolysis / Gluconeogenesis [PATH:ko00010] Metabolism; Carbohydrate Metabolism; Fructose and mannose metabolism [PATH:ko00051] Metabolism; Carbohydrate Metabolism; Inositol phosphate metabolism [PATH:ko00562] Metabolism; Energy Metabolism; Carbon fixation in photosynthetic organisms [PATH:ko00710]	23	18	17	4	1	0	1	2	2	0	1	1	0	2	0	0	2	0	0	0	2	1	2	2	2	2	0	1	2	1	1	1	2	1	2	2	1	0	1	1	2	1	0	1	0	2	2	2
K00850	6-phosphofructokinase [EC:2.7.1.11] # Metabolism; Carbohydrate Metabolism; Glycolysis / Gluconeogenesis [PATH:ko00010] Metabolism; Carbohydrate Metabolism; Pentose phosphate pathway [PATH:ko00030] Metabolism; Carbohydrate Metabolism; Fructose and mannose metabolism [PATH:ko00051] Metabolism; Carbohydrate Metabolism; Galactose metabolism [PATH:ko00052] Metabolism; Energy Metabolism; Methane metabo…	12	15	22	4	1	0	1	1	0	0	0	1	0	0	0	0	1	1	0	0	1	1	1	1	1	1	1	2	2	2	0	1	0	1	2	1	0	0	1	1	1	3	0	3	1	2	1	1
K00845	glucokinase [EC:2.7.1.2] # Metabolism; Carbohydrate Metabolism; Glycolysis / Gluconeogenesis [PATH:ko00010] Metabolism; Carbohydrate Metabolism; Galactose metabolism [PATH:ko00052] Metabolism; Carbohydrate Metabolism; Starch and sucrose metabolism [PATH:ko00500] Metabolism; Carbohydrate Metabolism; Amino sugar and nucleotide sugar metabolism [PATH:ko00520] Metabolism; Biosynthesis of Other Second…	11	27	18	10	0	0	0	1	1	0	0	1	0	1	0	0	0	0	0	1	1	1	1	1	1	1	0	3	3	0	2	2	2	4	2	1	1	0	2	2	3	0	2	1	1	2	2	2
K01689	enolase [EC:4.2.1.11] # Metabolism; Carbohydrate Metabolism; Glycolysis / Gluconeogenesis [PATH:ko00010] Metabolism; Energy Metabolism; Methane metabolism [PATH:ko00680] Genetic Information Processing; Folding, Sorting and Degradation; RNA degradation [PATH:ko03018]	10	9	10	2	0	0	1	1	0	0	0	0	0	0	1	0	1	0	0	1	1	0	1	1	1	1	0	1	1	0	1	0	1	1	1	1	0	0	0	1	1	1	1	1	0	1	1	1
K01810	glucose-6-phosphate isomerase [EC:5.3.1.9] # Metabolism; Carbohydrate Metabolism; Glycolysis / Gluconeogenesis [PATH:ko00010] Metabolism; Carbohydrate Metabolism; Pentose phosphate pathway [PATH:ko00030] Metabolism; Carbohydrate Metabolism; Starch and sucrose metabolism [PATH:ko00500] Metabolism; Carbohydrate Metabolism; Amino sugar and nucleotide sugar metabolism [PATH:ko00520]	8	13	9	2	1	1	0	0	0	0	0	0	0	0	0	0	0	0	0	0	1	1	1	1	1	1	0	0	2	1	1	2	1	1	1	0	0	1	2	1	0	1	0	1	0	1	1	0
K00134	glyceraldehyde 3-phosphate dehydrogenase [EC:1.2.1.12] # Metabolism; Carbohydrate Metabolism; Glycolysis / Gluconeogenesis [PATH:ko00010] Human Diseases; Neurodegenerative Diseases; Alzheimer's disease [PATH:ko05010]	6	9	8	0	0	0	0	0	0	0	0	0	0	0	0	0	1	0	0	0	1	0	1	1	1	1	1	0	1	0	0	1	0	1	1	0	1	0	1	1	1	1	0	1	0	1	1	1
K00886	polyphosphate glucokinase [EC:2.7.1.63] # Metabolism; Carbohydrate Metabolism; Glycolysis / Gluconeogenesis [PATH:ko00010] Metabolism; Carbohydrate Metabolism; Amino sugar and nucleotide sugar metabolism [PATH:ko00520]	6	0	2	2	0	0	0	0	0	0	0	0	0	0	0	0	1	0	1	0	1	0	1	1	0	1	0	0	0	0	0	0	0	0	0	0	0	0	0	0	0	0	0	0	0	0	0	0
K00873	pyruvate kinase [EC:2.7.1.40] # Metabolism; Carbohydrate Metabolism; Glycolysis / Gluconeogenesis [PATH:ko00010] Metabolism; Carbohydrate Metabolism; Pyruvate metabolism [PATH:ko00620] Metabolism; Energy Metabolism; Carbon fixation in photosynthetic organisms [PATH:ko00710] Metabolism; Nucleotide Metabolism; Purine metabolism [PATH:ko00230] Human Diseases; Metabolic Diseases; Type II diabetes mel…	1	9	7	7	0	0	0	0	0	0	0	0	0	0	0	0	0	0	0	0	0	0	0	0	1	0	0	1	1	0	0	1	1	0	1	0	1	1	1	1	0	1	0	1	0	1	1	1
K01624	fructose-bisphosphate aldolase, class II [EC:4.1.2.13] # Metabolism; Carbohydrate Metabolism; Glycolysis / Gluconeogenesis [PATH:ko00010] Metabolism; Carbohydrate Metabolism; Pentose phosphate pathway [PATH:ko00030] Metabolism; Carbohydrate Metabolism; Fructose and mannose metabolism [PATH:ko00051] Metabolism; Energy Metabolism; Carbon fixation in photosynthetic organisms [PATH:ko00710] Metabolis…	0	10	8	0	0	0	0	0	0	0	0	0	0	0	0	0	0	0	0	0	0	0	0	0	0	0	0	0	1	1	0	1	1	0	1	0	0	1	1	1	2	1	0	0	0	1	1	1
K00016	L-lactate dehydrogenase [EC:1.1.1.27] # Metabolism; Carbohydrate Metabolism; Glycolysis / Gluconeogenesis [PATH:ko00010] Metabolism; Carbohydrate Metabolism; Pyruvate metabolism [PATH:ko00620] Metabolism; Carbohydrate Metabolism; Propanoate metabolism [PATH:ko00640] Metabolism; Amino Acid Metabolism; Cysteine and methionine metabolism [PATH:ko00270]	0	9	6	3	0	0	0	0	0	0	0	0	0	0	0	0	0	0	0	0	0	0	0	0	0	0	0	2	1	0	0	1	0	1	1	0	0	0	1	1	1	0	0	1	0	1	1	1
K01835	phosphoglucomutase [EC:5.4.2.2] # Metabolism; Carbohydrate Metabolism; Glycolysis / Gluconeogenesis [PATH:ko00010] Metabolism; Carbohydrate Metabolism; Pentose phosphate pathway [PATH:ko00030] Metabolism; Carbohydrate Metabolism; Galactose metabolism [PATH:ko00052] Metabolism; Carbohydrate Metabolism; Starch and sucrose metabolism [PATH:ko00500] Metabolism; Carbohydrate Metabolism; Amino sugar an…	0	0	2	3	0	0	0	0	0	0	0	0	0	0	0	0	0	0	0	0	0	0	0	0	0	0	0	0	0	0	0	0	0	0	0	0	0	0	0	0	0	0	0	0	0	0	1	0
K01834	phosphoglycerate mutase [EC:5.4.2.1] # Metabolism; Carbohydrate Metabolism; Glycolysis / Gluconeogenesis [PATH:ko00010] Metabolism; Energy Metabolism; Methane metabolism [PATH:ko00680]	0	0	2	0	0	0	0	0	0	0	0	0	0	0	0	0	0	0	0	0	0	0	0	0	0	0	0	0	0	0	0	0	0	0	0	0	0	0	0	0	0	0	0	0	0	0	1	0
K00927	phosphoglycerate kinase [EC:2.7.2.3] # Metabolism; Carbohydrate Metabolism; Glycolysis / Gluconeogenesis [PATH:ko00010] Metabolism; Energy Metabolism; Carbon fixation in photosynthetic organisms [PATH:ko00710]	0	0	0	1	0	0	0	0	0	0	0	0	0	0	0	0	0	0	0	0	0	0	0	0	0	0	0	0	0	0	0	0	0	0	0	0	0	0	0	0	0	0	0	0	0	0	0	0
[truncated: 16 more columns]

## Sheet: Metabolism_Pyruvate_Oxidation
KO-NUMBERS	KO-ANNOTATION	Sum in Nemodlikiaceae	Sum in Vodnikaceae	Sum in Planctomcyetacia_diverse	Sum in Nixeaceae	TE-plancto4	TH-plancto3	ZH-3NOV15-plancto16	RH-20APR16-plancto8	RH-20APR16-plancto9	ZH-3NOV15-plancto13	RH-20APR16-plancto13	AMD-plancto2	RH-20APR16-plancto14	TE-plancto3	TH-plancto2	ZH-3NOV15-plancto15	RH-20APR16-plancto11	RH-20APR16-plancto12	ZH-3NOV15-plancto17	ZH-3NOV15-plancto14	ZE-17MAR17-plancto46	ZH-13MAY13-plancto44	ZH-13MAY13-plancto74	ZE-17MAI17-plancto68	ZH-13MAY13-plancto13	ZH-13MAY13-plancto70	RE-20APR16-plancto1	RH-20APR16-plancto2	RH-20APR16-plancto3	RH-20APR16-plancto6	TE-plancto1	ZE-17MAR17-plancto114	ZE-17MAR17-plancto70	ZE-3NOV15-plancto3	ZE-3NOV15-plancto5	ZE-3NOV15-plancto6	ZE-3NOV15-plancto7	ZH-3NOV15-plancto10	ZH-3NOV15-plancto3	ZH-3NOV15-plancto5	ZH-3NOV15-plancto7	RH-20APR16-plancto1	RH-20APR16-plancto10	RH-20APR16-plancto4	RH-20APR16-plancto7	TH-plancto1	ZE-3NOV15-plancto1	ZE-3NOV15-plancto2
K00161	pyruvate dehydrogenase E1 component subunit alpha [EC:1.2.4.1] # Metabolism; Carbohydrate Metabolism; Glycolysis / Gluconeogenesis [PATH:ko00010] Metabolism; Carbohydrate Metabolism; Citrate cycle (TCA cycle) [PATH:ko00020] Metabolism; Carbohydrate Metabolism; Pyruvate metabolism [PATH:ko00620] Metabolism; Carbohydrate Metabolism; Butanoate metabolism [PATH:ko00650] Metabolism; Amino Acid Metabol…	16	1	1	1	0	0	0	0	1	0	1	1	0	1	1	0	0	0	0	0	2	1	2	2	2	2	0	0	0	0	1	0	0	0	0	0	0	0	0	0	0	0	0	0	0	0	0	0
K00627	pyruvate dehydrogenase E2 component (dihydrolipoamide acetyltransferase) [EC:2.3.1.12] # Metabolism; Carbohydrate Metabolism; Glycolysis / Gluconeogenesis [PATH:ko00010] Metabolism; Carbohydrate Metabolism; Citrate cycle (TCA cycle) [PATH:ko00020] Metabolism; Carbohydrate Metabolism; Pyruvate metabolism [PATH:ko00620]	15	14	23	8	0	0	0	1	1	0	0	1	0	1	2	0	2	0	0	0	1	1	1	1	1	2	0	2	3	0	1	3	0	1	0	1	0	1	1	1	0	2	1	2	2	2	2	3
K00162	pyruvate dehydrogenase E1 component subunit beta [EC:1.2.4.1] # Metabolism; Carbohydrate Metabolism; Glycolysis / Gluconeogenesis [PATH:ko00010] Metabolism; Carbohydrate Metabolism; Citrate cycle (TCA cycle) [PATH:ko00020] Metabolism; Carbohydrate Metabolism; Pyruvate metabolism [PATH:ko00620] Metabolism; Carbohydrate Metabolism; Butanoate metabolism [PATH:ko00650] Metabolism; Amino Acid Metaboli…	11	0	1	2	0	0	0	1	1	0	1	1	0	1	1	0	0	0	0	0	0	1	1	1	1	1	0	0	0	0	0	0	0	0	0	0	0	0	0	0	0	0	0	0	0	0	0	0
K00163	pyruvate dehydrogenase E1 component [EC:1.2.4.1] # Metabolism; Carbohydrate Metabolism; Glycolysis / Gluconeogenesis [PATH:ko00010] Metabolism; Carbohydrate Metabolism; Citrate cycle (TCA cycle) [PATH:ko00020] Metabolism; Carbohydrate Metabolism; Pyruvate metabolism [PATH:ko00620] Metabolism; Carbohydrate Metabolism; Butanoate metabolism [PATH:ko00650] Metabolism; Amino Acid Metabolism; Valine, l…	0	10	9	3	0	0	0	0	0	0	0	0	0	0	0	0	0	0	0	0	0	0	0	0	0	0	0	1	1	1	1	1	0	2	1	0	0	0	1	1	0	1	0	0	1	1	1	1
[truncated: 16 more columns]

[truncated: 9 more sheets: Metabolism_TCA_Cycle, Metabolism_Energy_Metabolism, Metabolism_Nitrogen_Metabolism, Metabolism_Sulfate_Metabolism, Metabolism_Two-component_System, Metabolism_Pentose_Phosphate, Metabolism_Amino_Acid, Flagella, Type_VI_Secretion_System]
